# Supplementary material for: Tin—Tin π Bonding as a Conduit for Alkali‐Metal Reduction
Source: Angew Chem Int Ed Engl. 2025 Dec 21;65(5):e24068. doi: 10.1002/anie.202524068 (PMC12851012; doi:10.1002/anie.202524068)
Supplement: Supplementary file 2 — Supporting Information [file ANIE-65-e24068-s002.zip]

Archive with 1 entries (1 files):
- BigCIF.cif
