# Supplementary material for: Tin—Tin π Bonding as a Conduit for Alkali‐Metal Reduction
Source: Angew Chem Int Ed Engl. 2025 Dec 21;65(5):e24068. doi: 10.1002/anie.202524068 (PMC12851012; doi:10.1002/anie.202524068)
Supplement: Supplementary file 2 — Supporting Information [file ANIE-65-e24068-s002.zip › BigCIF.cif]

data_s25msh01
_audit_creation_date               2025-03-10
_audit_creation_method
;
Olex2 1.5-beta
(compiled 2025.03.04 svn.red2d20d0 for OlexSys, GUI svn.r7188)
;
_shelx_SHELXL_version_number       '2019/3'
_audit_contact_author_address      ?
_audit_contact_author_email        ?
_audit_contact_author_name         ''
_audit_contact_author_phone        ?
_publ_contact_author_id_orcid      ?
_publ_section_references
;
Dolomanov, O.V., Bourhis, L.J., Gildea, R.J, Howard, J.A.K. & Puschmann, H.
 (2009), J. Appl. Cryst. 42, 339-341.

Sheldrick, G.M. (2015). Acta Cryst. A71, 3-8.

Sheldrick, G.M. (2015). Acta Cryst. C71, 3-8.
;
_chemical_name_common              ?
_chemical_name_systematic          ?
_chemical_formula_moiety           'C60 H74 Li2 Sn2, 4(C6 H6)'
_chemical_formula_sum              'C84 H98 Li2 Sn2'
_chemical_formula_weight           1358.88
_chemical_melting_point            ?
_chemical_oxdiff_formula           'C H Sn Li'
loop_
  _atom_type_symbol
  _atom_type_description
  _atom_type_scat_dispersion_real
  _atom_type_scat_dispersion_imag
  _atom_type_scat_source
 'C' 'C' 0.0181 0.0091 'International Tables Vol C Tables 4.2.6.8 and 6.1.1.4'
 'H' 'H' 0.0000 0.0000 'International Tables Vol C Tables 4.2.6.8 and 6.1.1.4'
 'Li' 'Li' 0.0008 0.0003 'International Tables Vol C Tables 4.2.6.8 and 6.1.1.4'
 'Sn' 'Sn' 0.0259 5.4591 'International Tables Vol C Tables 4.2.6.8 and 6.1.1.4'

_shelx_space_group_comment
;
The symmetry employed for this shelxl refinement is uniquely defined
by the following loop, which should always be used as a source of
symmetry information in preference to the above space-group names.
They are only intended as comments.
;
_space_group_crystal_system        orthorhombic
_space_group_IT_number             62
_space_group_name_H-M_alt          'P n m a'
_space_group_name_Hall             '-P 2ac 2n'
loop_
  _space_group_symop_operation_xyz
 'x, y, z'
 '-x+1/2, -y, z+1/2'
 '-x, y+1/2, -z'
 'x+1/2, -y+1/2, -z+1/2'
 '-x, -y, -z'
 'x-1/2, y, -z-1/2'
 'x, -y-1/2, z'
 '-x-1/2, y-1/2, z-1/2'

_cell_length_a                     16.0753(2)
_cell_length_b                     26.2283(3)
_cell_length_c                     16.8962(2)
_cell_angle_alpha                  90
_cell_angle_beta                   90
_cell_angle_gamma                  90
_cell_volume                       7123.91(15)
_cell_formula_units_Z              4
_cell_measurement_reflns_used      18665
_cell_measurement_temperature      150.00(10)
_cell_measurement_theta_max        73.1520
_cell_measurement_theta_min        4.1490
_cell_oxdiff_angle_alpha           90.0020(15)
_cell_oxdiff_angle_beta            90.0073(14)
_cell_oxdiff_angle_gamma           90.0007(15)
_cell_oxdiff_length_a              16.0768(3)
_cell_oxdiff_length_b              26.2204(5)
_cell_oxdiff_length_c              16.8997(3)
_cell_oxdiff_measurement_reflns_used  18665
_cell_oxdiff_volume                7123.9(2)
_shelx_estimated_absorpt_T_max     0.843
_shelx_estimated_absorpt_T_min     0.619
_exptl_absorpt_coefficient_mu      5.886
_exptl_absorpt_correction_T_max    1.00000
_exptl_absorpt_correction_T_min    0.59129
_exptl_absorpt_correction_type     multi-scan
_exptl_absorpt_process_details
;
CrysAlisPro 1.171.44.85 (Rigaku Oxford Diffraction, 2024)
Empirical absorption correction using spherical harmonics,
implemented in SCALE3 ABSPACK scaling algorithm.
;
_exptl_absorpt_special_details     ?
_exptl_crystal_colour              red
_exptl_crystal_colour_lustre       .
_exptl_crystal_colour_modifier     .
_exptl_crystal_colour_primary      red
_exptl_crystal_density_diffrn      1.267
_exptl_crystal_density_meas        ?
_exptl_crystal_density_method      ?
_exptl_crystal_description         block
_exptl_crystal_F_000               2832
loop_
  _exptl_crystal_face_index_h
  _exptl_crystal_face_index_k
  _exptl_crystal_face_index_l
  _exptl_crystal_face_perp_dist
 -7 2 8 0.0414
 6 -6 8 0.0393
 -6 6 -8 0.0178
 -8 5 7 0.0429
 4 15 3 0.0177
 7 -5 -7 0.0393
 -4 -15 -3 0.0195
 -1 16 -3 0.0178
 1 -16 3 0.0125

_exptl_crystal_size_max            0.09
_exptl_crystal_size_mid            0.07
_exptl_crystal_size_min            0.03
loop_
  _exptl_oxdiff_crystal_face_indexfrac_h
  _exptl_oxdiff_crystal_face_indexfrac_k
  _exptl_oxdiff_crystal_face_indexfrac_l
  _exptl_oxdiff_crystal_face_x
  _exptl_oxdiff_crystal_face_y
  _exptl_oxdiff_crystal_face_z
 -7.1059 2.2024 7.9082 0.0406 0.1756 0.9836
 6.3853 -6.3875 7.6369 0.2306 0.9623 -0.1440
 -6.1178 6.2960 -7.9057 -0.2317 -0.9667 0.1084
 -7.5565 5.2718 6.7606 -0.1260 0.0431 0.9911
 4.3589 14.8508 2.7794 -0.9428 0.3332 -0.0092
 7.4964 -5.4313 -6.7820 0.1364 -0.0468 -0.9895
 -4.3589 -14.8508 -2.7794 0.9428 -0.3332 0.0092
 -0.7959 16.3553 -2.9186 -0.9198 -0.3818 0.0904
 1.1398 -16.4182 2.6318 0.9155 0.3800 -0.1323

_exptl_transmission_factor_max     ?
_exptl_transmission_factor_min     ?
_diffrn_reflns_av_R_equivalents    0.0577
_diffrn_reflns_av_unetI/netI       0.0267
_diffrn_reflns_Laue_measured_fraction_full  1.000
_diffrn_reflns_Laue_measured_fraction_max  0.995
_diffrn_reflns_limit_h_max         18
_diffrn_reflns_limit_h_min         -19
_diffrn_reflns_limit_k_max         32
_diffrn_reflns_limit_k_min         -32
_diffrn_reflns_limit_l_max         20
_diffrn_reflns_limit_l_min         -19
_diffrn_reflns_number              66380
_diffrn_reflns_point_group_measured_fraction_full  1.000
_diffrn_reflns_point_group_measured_fraction_max  0.995
_diffrn_reflns_theta_full          67.684
_diffrn_reflns_theta_max           73.449
_diffrn_reflns_theta_min           3.795
_diffrn_ambient_environment        N~2~
_diffrn_ambient_temperature        150.00(10)
_diffrn_detector                   'CCD plate'
_diffrn_detector_area_resol_mean   8.1150
_diffrn_detector_type              EosS2
_diffrn_measured_fraction_theta_full  1.000
_diffrn_measured_fraction_theta_max  0.995
_diffrn_measurement_details
;
List of Runs (angles in degrees, time in seconds):

  # Type    Start    End  Width  t~exp~   \w     \q     \k     \f   Frames
--------------------------------------------------------------------------
  1  \w    -27.00   5.00   1.00    6.50    --    0.00  77.00 -90.00   32
  2  \w    -25.00   6.00   1.00    6.50    --    0.00 111.00  54.00   31
  3  \w    -21.00   4.00   1.00    6.50    --    0.00 -77.00 -60.00   25
  4  \w    -17.00  11.00   1.00    6.50    --    0.00 -77.00-120.00   28
  5  \w    -21.00   7.00   1.00    6.50    --    0.00 -77.00 -30.00   28
  6  \w     17.00  42.00   1.00    6.50    --    0.00  77.00 -90.00   25
  7  \w    -20.00   7.00   1.00    6.50    --    0.00 -77.00  90.00   27
  8  \w    -87.00  -9.00   1.00   30.00    --  -55.50 125.00   0.00   78
  9  \w   -122.00 -39.00   1.00   30.00    --  -55.50 -57.00-150.00   83
 10  \w   -119.00 -40.00   1.00   30.00    --  -55.50 -57.00  90.00   79
 11  \w   -121.00 -41.00   1.00   30.00    --  -55.50 -57.00 -30.00   80
 12  \w    -87.00 -11.00   1.00   30.00    --  -55.50 125.00 120.00   76
 13  \w    -86.00  -8.00   1.00   30.00    --  -55.50 125.00-120.00   78
 14  \w     43.00 117.00   1.00   40.00    --  111.00 -38.00  90.00   74
 15  \w     80.00 109.00   1.00   40.00    --  111.00-111.00  30.00   29
 16  \w    108.00 134.00   1.00   40.00    --  111.00  38.00   0.00   26
 17  \w     44.00  70.00   1.00   40.00    --  111.00-111.00  30.00   26
 18  \w     52.00 107.00   1.00   40.00    --  111.00-111.00-120.00   55
 19  \w    104.00 138.00   1.00   40.00    --  111.00 -77.00 -90.00   34
 20  \w    110.00 170.00   1.00   40.00    --  111.00  77.00 150.00   60
 21  \w    116.00 144.00   1.00   40.00    --  111.00  25.00 -90.00   28
 22  \w     42.00 129.00   1.00   40.00    --  111.00 -38.00   0.00   87
 23  \w     59.00  85.00   1.00   40.00    --  111.00 -91.00-180.00   26
 24  \w     63.00 109.00   1.00   40.00    --  111.00-111.00-180.00   46
 25  \w     55.00 130.00   1.00   40.00    --  111.00 -38.00-150.00   75
 26  \w     50.00  84.00   1.00   40.00    --  111.00-111.00   0.00   34
 27  \w     48.00  81.00   1.00   40.00    --  111.00 -63.00  90.00   33
 28  \w     94.00 119.00   1.00   40.00    --  111.00 -63.00  90.00   25
 29  \w    102.00 177.00   1.00   40.00    --  111.00  38.00 -60.00   75
 30  \w     93.00 174.00   1.00   40.00    --  111.00  63.00  30.00   81
 31  \w    147.00 177.00   1.00   40.00    --  111.00  77.00   0.00   30
 32  \w     63.00 109.00   1.00   40.00    --  111.00-111.00 -30.00   46
 33  \w     49.00  94.00   1.00   40.00    --  111.00 -91.00  60.00   45
 34  \w     43.00  72.00   1.00   40.00    --  111.00 -91.00   0.00   29
 35  \w     56.00  95.00   1.00   40.00    --  111.00 -91.00-120.00   39
 36  \w    119.00 145.00   1.00   40.00    --  111.00  77.00   0.00   26
 37  \w     64.00 109.00   1.00   40.00    --  111.00-111.00 120.00   45
 38  \w     43.00  68.00   1.00   40.00    --  111.00 -91.00 -90.00   25
 39  \w    143.00 176.00   1.00   40.00    --  111.00  38.00   0.00   33
 40  \w    123.00 150.00   1.00   40.00    --  111.00  77.00  30.00   27
 41  \w     95.00 121.00   1.00   40.00    --  111.00 -77.00  60.00   26
 42  \w    148.00 173.00   1.00   40.00    --  111.00  12.00 150.00   25
 43  \w     69.00 109.00   1.00   40.00    --  111.00-111.00 -60.00   40
 44  \w     78.00 109.00   1.00   40.00    --  111.00-111.00  60.00   31
 45  \w    114.00 139.00   1.00   40.00    --  111.00 111.00 -90.00   25
 46  \w     66.00 118.00   1.00   40.00    --  111.00  12.00 150.00   52
;
_diffrn_measurement_device         'four-circle diffractometer'
_diffrn_measurement_device_type    'SuperNova, Dual, Cu at home/near, EosS2'
_diffrn_measurement_method         '\w scans'
_diffrn_orient_matrix_type        
 'CrysAlisPro convention (1999,Acta A55,543-557)'
_diffrn_orient_matrix_UB_11        -0.0222712000
_diffrn_orient_matrix_UB_12        -0.0571404000
_diffrn_orient_matrix_UB_13        0.0010309000
_diffrn_orient_matrix_UB_21        0.0550196000
_diffrn_orient_matrix_UB_22        -0.0075075000
_diffrn_orient_matrix_UB_23        0.0737278000
_diffrn_orient_matrix_UB_31        -0.0752273000
_diffrn_orient_matrix_UB_32        0.0114302000
_diffrn_orient_matrix_UB_33        0.0536027000
_diffrn_oxdiff_digest_od_ed
;

;
_diffrn_radiation_monochromator    mirror
_diffrn_radiation_probe            x-ray
_diffrn_radiation_type             'Cu K\a'
_diffrn_radiation_wavelength       1.54184
_diffrn_source                     'micro-focus sealed X-ray tube'
_diffrn_source_type                'SuperNova (Cu) X-ray Source'
_reflns_Friedel_coverage           0.000
_reflns_Friedel_fraction_full      .
_reflns_Friedel_fraction_max       .
_reflns_number_gt                  6215
_reflns_number_total               7286
_reflns_special_details
;
 Reflections were merged by SHELXL according to the crystal
 class for the calculation of statistics and refinement.
 
 _reflns_Friedel_fraction is defined as the number of unique
 Friedel pairs measured divided by the number that would be
 possible theoretically, ignoring centric projections and
 systematic absences.
;
_reflns_threshold_expression       'I > 2\s(I)'
_computing_cell_refinement         'CrysAlisPro 1.171.44.85 (Rigaku OD, 2024)'
_computing_data_collection        
 'CrysAlisPro system (CCD 43.144a (release 23-01-2025))'
_computing_data_reduction          'CrysAlisPro 1.171.44.85 (Rigaku OD, 2024)'
_computing_molecular_graphics      'Olex2 1.5-beta (Dolomanov et al., 2009)'
_computing_publication_material    'Olex2 1.5-beta (Dolomanov et al., 2009)'
_computing_structure_refinement    'SHELXL 2019/3 (Sheldrick, 2015)'
_computing_structure_solution      'SHELXT 2018/2 (Sheldrick, 2018)'
_refine_diff_density_max           1.021
_refine_diff_density_min           -0.877
_refine_diff_density_rms           0.076
_refine_ls_extinction_coef         .
_refine_ls_extinction_method       none
_refine_ls_goodness_of_fit_ref     1.018
_refine_ls_hydrogen_treatment      constr
_refine_ls_matrix_type             full
_refine_ls_number_parameters       423
_refine_ls_number_reflns           7286
_refine_ls_number_restraints       276
_refine_ls_R_factor_all            0.0493
_refine_ls_R_factor_gt             0.0402
_refine_ls_restrained_S_all        1.082
_refine_ls_shift/su_max            0.001
_refine_ls_shift/su_mean           0.000
_refine_ls_structure_factor_coef   Fsqd
_refine_ls_weighting_details      
 'w=1/[\s^2^(Fo^2^)+(0.0451P)^2^+12.8738P] where P=(Fo^2^+2Fc^2^)/3'
_refine_ls_weighting_scheme        calc
_refine_ls_wR_factor_gt            0.0949
_refine_ls_wR_factor_ref           0.1002
_refine_special_details            
;
The asymmetric unit for s25msh01 is comprised of half of a dimeric unit, plus 
two and a half benzene molecules. All moieties are completed by virtue of 
space-group inversion symmetry. Distance and ADP restraints were employed, 
on merit, in the disordered solvent regions to assist convergence.
;
_olex2_refinement_description
;
1. Fixed Uiso
 At 1.2 times of:
  All C(H) groups
 At 1.5 times of:
  All C(H,H,H) groups
2. Uiso/Uaniso restraints and constraints
C44 \\sim C45 \\sim C46 \\sim C47 \\sim C42 \\sim C43: within 2A with sigma of
0.022 and sigma for terminal atoms of 0.001 within 2A
All non-hydrogen atoms have similar U: within 2A with sigma of 0.002 and sigma
for terminal atoms of 0.001 within 2A
3.a Ternary CH refined with riding coordinates:
 C11(H11), C14(H14), C27(H27), C30(H30)
3.b Aromatic/amide H refined with riding coordinates:
 C3(H3), C4(H4), C7(H7), C8(H8), C9(H9), C19(H19), C20(H20), C23(H23),
 C24(H24), C25(H25), C33(H33), C34(H34), C35(H35), C36(H36), C37(H37), C38(H38),
  C39(H39), C40(H40), C41(H41), C42(H42), C43(H43), C44(H44), C45(H45),
 C46(H46), C47(H47)
3.c Idealised Me refined as rotating group:
 C12(H12a,H12b,H12c), C13(H13a,H13b,H13c), C15(H15a,H15b,H15c), C16(H16a,H16b,
 H16c), C28(H28a,H28b,H28c), C29(H29a,H29b,H29c), C31(H31a,H31b,H31c), C32(H32a,
 H32b,H32c)
;
_atom_sites_solution_hydrogens     geom
_atom_sites_solution_primary       dual
_atom_sites_solution_secondary     ?
loop_
  _atom_site_label
  _atom_site_type_symbol
  _atom_site_fract_x
  _atom_site_fract_y
  _atom_site_fract_z
  _atom_site_U_iso_or_equiv
  _atom_site_adp_type
  _atom_site_occupancy
  _atom_site_site_symmetry_order
  _atom_site_calc_flag
  _atom_site_refinement_flags_posn
  _atom_site_refinement_flags_adp
  _atom_site_refinement_flags_occupancy
  _atom_site_disorder_assembly
  _atom_site_disorder_group
 Sn1 Sn 0.54842(2) 0.250000 0.41524(2) 0.02578(9) Uani 1 2 d S T P . .
 Sn2 Sn 0.57099(2) 0.250000 0.57767(2) 0.02452(8) Uani 1 2 d S T P . .
 C1 C 0.6805(2) 0.250000 0.3672(2) 0.0197(7) Uani 1 2 d S TU P . .
 C2 C 0.71873(17) 0.29570(11) 0.34264(16) 0.0210(5) Uani 1 1 d . U . . .
 C3 C 0.78818(18) 0.29564(11) 0.29243(17) 0.0242(5) Uani 1 1 d . U . . .
 H3 H 0.812223 0.327096 0.276517 0.029 Uiso 1 1 calc R U . . .
 C4 C 0.8223(3) 0.250000 0.2656(3) 0.0255(7) Uani 1 2 d S TU P . .
 H4 H 0.867918 0.250000 0.229849 0.031 Uiso 1 2 calc R U P . .
 C5 C 0.68938(18) 0.34556(11) 0.37500(18) 0.0247(5) Uani 1 1 d . U . . .
 C6 C 0.62386(19) 0.37260(12) 0.33842(19) 0.0289(5) Uani 1 1 d . U . . .
 C7 C 0.5966(2) 0.41802(13) 0.3721(2) 0.0362(6) Uani 1 1 d . U . . .
 H7 H 0.552808 0.436566 0.347624 0.043 Uiso 1 1 calc R U . . .
 C8 C 0.6327(2) 0.43656(14) 0.4410(2) 0.0412(6) Uani 1 1 d . U . . .
 H8 H 0.613029 0.467386 0.463833 0.049 Uiso 1 1 calc R U . . .
 C9 C 0.6974(2) 0.41019(14) 0.4766(2) 0.0393(6) Uani 1 1 d . U . . .
 H9 H 0.721650 0.423143 0.523737 0.047 Uiso 1 1 calc R U . . .
 C10 C 0.7274(2) 0.36482(13) 0.4440(2) 0.0325(5) Uani 1 1 d . U . . .
 C11 C 0.5889(2) 0.35439(14) 0.2598(2) 0.0352(5) Uani 1 1 d . U . . .
 H11 H 0.597823 0.316709 0.256677 0.042 Uiso 1 1 calc R U . . .
 C12 C 0.6376(2) 0.37896(14) 0.1922(2) 0.0371(6) Uani 1 1 d . U . . .
 H12A H 0.632694 0.416135 0.195724 0.056 Uiso 1 1 calc R U . . .
 H12B H 0.615031 0.367314 0.141455 0.056 Uiso 1 1 calc R U . . .
 H12C H 0.696307 0.369202 0.196072 0.056 Uiso 1 1 calc R U . . .
 C13 C 0.4958(2) 0.36447(15) 0.2492(2) 0.0387(6) Uani 1 1 d . U . . .
 H13A H 0.464988 0.348717 0.292858 0.058 Uiso 1 1 calc R U . . .
 H13B H 0.477148 0.349837 0.198868 0.058 Uiso 1 1 calc R U . . .
 H13C H 0.485660 0.401315 0.249066 0.058 Uiso 1 1 calc R U . . .
 C14 C 0.8022(2) 0.33920(15) 0.4819(2) 0.0379(5) Uani 1 1 d . U . . .
 H14 H 0.811258 0.305839 0.454611 0.045 Uiso 1 1 calc R U . . .
 C15 C 0.8800(2) 0.37210(15) 0.4689(2) 0.0395(6) Uani 1 1 d . U . . .
 H15A H 0.887748 0.377975 0.412060 0.059 Uiso 1 1 calc R U . . .
 H15B H 0.928767 0.354456 0.490259 0.059 Uiso 1 1 calc R U . . .
 H15C H 0.873021 0.404877 0.495910 0.059 Uiso 1 1 calc R U . . .
 C16 C 0.7901(2) 0.32849(15) 0.5700(2) 0.0402(6) Uani 1 1 d . U . . .
 H16A H 0.783626 0.360784 0.598511 0.060 Uiso 1 1 calc R U . . .
 H16B H 0.838713 0.310220 0.590542 0.060 Uiso 1 1 calc R U . . .
 H16C H 0.740203 0.307573 0.577500 0.060 Uiso 1 1 calc R U . . .
 C17 C 0.4415(2) 0.250000 0.6291(2) 0.0169(6) Uani 1 2 d S TU P . .
 C18 C 0.40383(16) 0.20433(11) 0.65513(16) 0.0192(4) Uani 1 1 d . U . . .
 C19 C 0.33406(17) 0.20442(11) 0.70432(17) 0.0230(5) Uani 1 1 d . U . . .
 H19 H 0.310335 0.172959 0.720643 0.028 Uiso 1 1 calc R U . . .
 C20 C 0.2989(2) 0.250000 0.7297(3) 0.0241(7) Uani 1 2 d S TU P . .
 H20 H 0.251805 0.249999 0.763696 0.029 Uiso 1 2 calc R U P . .
 C21 C 0.43693(17) 0.15336(11) 0.62984(17) 0.0223(5) Uani 1 1 d . U . . .
 C22 C 0.4011(2) 0.12856(12) 0.56419(19) 0.0291(5) Uani 1 1 d . U . . .
 C23 C 0.4314(2) 0.08024(13) 0.5429(2) 0.0352(6) Uani 1 1 d . U . . .
 H23 H 0.408542 0.063196 0.498329 0.042 Uiso 1 1 calc R U . . .
 C24 C 0.4943(2) 0.05711(13) 0.5860(2) 0.0370(6) Uani 1 1 d . U . . .
 H24 H 0.513826 0.024297 0.571119 0.044 Uiso 1 1 calc R U . . .
 C25 C 0.5287(2) 0.08160(13) 0.6506(2) 0.0336(6) Uani 1 1 d . U . . .
 H25 H 0.571722 0.065374 0.679755 0.040 Uiso 1 1 calc R U . . .
 C26 C 0.50104(18) 0.12995(12) 0.67370(19) 0.0275(5) Uani 1 1 d . U . . .
 C27 C 0.3289(2) 0.15136(15) 0.5188(2) 0.0368(5) Uani 1 1 d . U . . .
 H27 H 0.320604 0.186950 0.538444 0.044 Uiso 1 1 calc R U . . .
 C28 C 0.3448(2) 0.15426(15) 0.4298(2) 0.0396(6) Uani 1 1 d . U . . .
 H28A H 0.394889 0.174554 0.419801 0.059 Uiso 1 1 calc R U . . .
 H28B H 0.297028 0.170319 0.403708 0.059 Uiso 1 1 calc R U . . .
 H28C H 0.352583 0.119789 0.408675 0.059 Uiso 1 1 calc R U . . .
 C29 C 0.2487(2) 0.12161(15) 0.5351(2) 0.0386(6) Uani 1 1 d . U . . .
 H29A H 0.254607 0.086690 0.515184 0.058 Uiso 1 1 calc R U . . .
 H29B H 0.202071 0.138323 0.508226 0.058 Uiso 1 1 calc R U . . .
 H29C H 0.238214 0.120781 0.592173 0.058 Uiso 1 1 calc R U . . .
 C30 C 0.5354(2) 0.15426(14) 0.7481(2) 0.0350(5) Uani 1 1 d . U . . .
 H30 H 0.523500 0.191640 0.745365 0.042 Uiso 1 1 calc R U . . .
 C31 C 0.4904(2) 0.13294(15) 0.8202(2) 0.0384(6) Uani 1 1 d . U . . .
 H31A H 0.431019 0.141074 0.816564 0.058 Uiso 1 1 calc R U . . .
 H31B H 0.513596 0.148180 0.868303 0.058 Uiso 1 1 calc R U . . .
 H31C H 0.497624 0.095861 0.821999 0.058 Uiso 1 1 calc R U . . .
 C32 C 0.6292(2) 0.14767(15) 0.7576(2) 0.0379(6) Uani 1 1 d . U . . .
 H32A H 0.642133 0.111527 0.765733 0.057 Uiso 1 1 calc R U . . .
 H32B H 0.648335 0.167373 0.803428 0.057 Uiso 1 1 calc R U . . .
 H32C H 0.657468 0.159878 0.709832 0.057 Uiso 1 1 calc R U . . .
 Li1 Li 0.5680(3) 0.3563(2) 0.5001(3) 0.0321(12) Uani 1 1 d . . . . .
 C33 C 0.9438(3) 0.52421(17) 0.4507(3) 0.0483(8) Uani 1 1 d . U . . .
 H33 H 0.905210 0.540796 0.416726 0.058 Uiso 1 1 calc R U . . .
 C34 C 1.0054(3) 0.49387(16) 0.4198(3) 0.0505(7) Uani 1 1 d . U . . .
 H34 H 1.009385 0.489527 0.364082 0.061 Uiso 1 1 calc R U . . .
 C35 C 1.0615(3) 0.46973(17) 0.4686(3) 0.0496(8) Uani 1 1 d . U . . .
 H35 H 1.103850 0.448856 0.446478 0.060 Uiso 1 1 calc R U . . .
 C36 C 0.7494(3) 0.51103(17) 0.3113(3) 0.0570(8) Uani 1 1 d . U . . .
 H36 H 0.743420 0.515604 0.366768 0.068 Uiso 1 1 calc R U . . .
 C37 C 0.6970(3) 0.53638(17) 0.2599(3) 0.0541(7) Uani 1 1 d . U . . .
 H37 H 0.655177 0.558592 0.279717 0.065 Uiso 1 1 calc R U . . .
 C38 C 0.7059(3) 0.52911(16) 0.1797(3) 0.0517(7) Uani 1 1 d . U . . .
 H38 H 0.669665 0.546005 0.143902 0.062 Uiso 1 1 calc R U . . .
 C39 C 0.7675(3) 0.49732(16) 0.1512(3) 0.0517(7) Uani 1 1 d . U . . .
 H39 H 0.773857 0.492681 0.095807 0.062 Uiso 1 1 calc R U . . .
 C40 C 0.8194(3) 0.47239(16) 0.2028(3) 0.0533(7) Uani 1 1 d . U . . .
 H40 H 0.861656 0.450440 0.183189 0.064 Uiso 1 1 calc R U . . .
 C41 C 0.8101(3) 0.47929(17) 0.2826(3) 0.0564(7) Uani 1 1 d . U . . .
 H41 H 0.845891 0.461971 0.318328 0.068 Uiso 1 1 calc R U . . .
 C42 C 0.6307(6) 0.250000 0.1051(7) 0.0904(14) Uani 1 2 d S TU P . .
 H42 H 0.664006 0.250000 0.151610 0.108 Uiso 1 2 calc R U P . .
 C43 C 0.5474(6) 0.250000 0.1115(7) 0.0920(14) Uani 1 2 d S TU P . .
 H43 H 0.521896 0.250000 0.162244 0.110 Uiso 1 2 calc R U P . .
 C44 C 0.4998(7) 0.250000 0.0449(7) 0.0947(14) Uani 1 2 d S TU P . .
 H44 H 0.440861 0.250000 0.049629 0.114 Uiso 1 2 calc R U P . .
 C45 C 0.5350(7) 0.250000 -0.0281(7) 0.0971(14) Uani 1 2 d S TU P . .
 H45 H 0.500681 0.250000 -0.073830 0.116 Uiso 1 2 calc R U P . .
 C46 C 0.6228(7) 0.250000 -0.0363(7) 0.0959(14) Uani 1 2 d S TU P . .
 H46 H 0.649150 0.250000 -0.086693 0.115 Uiso 1 2 calc R U P . .
 C47 C 0.6677(7) 0.250000 0.0334(6) 0.0926(14) Uani 1 2 d S TU P . .
 H47 H 0.726730 0.250000 0.030807 0.111 Uiso 1 2 calc R U P . .

loop_
  _atom_site_aniso_label
  _atom_site_aniso_U_11
  _atom_site_aniso_U_22
  _atom_site_aniso_U_33
  _atom_site_aniso_U_23
  _atom_site_aniso_U_13
  _atom_site_aniso_U_12
 Sn1 0.01967(14) 0.03095(16) 0.02672(15) 0.000 0.00582(10) 0.000
 Sn2 0.01779(14) 0.02909(16) 0.02667(15) 0.000 0.00641(10) 0.000
 C1 0.0169(14) 0.0246(15) 0.0176(14) 0.000 0.0022(12) 0.000
 C2 0.0181(9) 0.0241(10) 0.0206(10) 0.0005(8) 0.0003(8) -0.0007(8)
 C3 0.0203(11) 0.0262(12) 0.0262(11) 0.0023(9) 0.0023(9) -0.0026(9)
 C4 0.0190(15) 0.0292(16) 0.0282(16) 0.000 0.0046(13) 0.000
 C5 0.0229(10) 0.0247(10) 0.0263(10) 0.0010(9) 0.0036(9) -0.0012(9)
 C6 0.0256(10) 0.0284(10) 0.0327(11) 0.0036(9) 0.0051(9) 0.0025(9)
 C7 0.0354(12) 0.0307(12) 0.0426(13) 0.0006(11) 0.0061(11) 0.0075(11)
 C8 0.0451(13) 0.0320(13) 0.0464(14) -0.0067(12) 0.0066(12) 0.0054(11)
 C9 0.0443(13) 0.0331(12) 0.0404(13) -0.0083(11) 0.0022(12) 0.0006(11)
 C10 0.0337(11) 0.0309(11) 0.0331(11) -0.0018(10) 0.0006(10) -0.0032(10)
 C11 0.0301(10) 0.0411(11) 0.0345(11) 0.0071(9) 0.0007(9) 0.0024(9)
 C12 0.0334(12) 0.0426(12) 0.0354(12) 0.0075(11) 0.0023(10) 0.0014(10)
 C13 0.0317(12) 0.0468(12) 0.0377(12) 0.0066(11) -0.0005(10) 0.0029(10)
 C14 0.0367(11) 0.0420(11) 0.0350(11) 0.0012(9) -0.0040(9) -0.0067(9)
 C15 0.0377(12) 0.0442(13) 0.0364(12) 0.0015(11) -0.0016(10) -0.0056(11)
 C16 0.0381(12) 0.0455(13) 0.0369(12) 0.0039(11) -0.0045(10) -0.0092(11)
 C17 0.0123(13) 0.0227(15) 0.0156(14) 0.000 0.0008(11) 0.000
 C18 0.0153(9) 0.0228(10) 0.0195(10) -0.0003(8) 0.0005(8) -0.0004(8)
 C19 0.0182(11) 0.0255(12) 0.0254(11) 0.0015(9) 0.0025(9) -0.0024(9)
 C20 0.0182(15) 0.0277(16) 0.0265(16) 0.000 0.0060(13) 0.000
 C21 0.0198(9) 0.0227(10) 0.0245(10) -0.0001(9) 0.0040(8) -0.0030(8)
 C22 0.0292(10) 0.0290(10) 0.0292(10) -0.0031(9) 0.0034(9) -0.0069(9)
 C23 0.0387(12) 0.0288(12) 0.0380(13) -0.0076(11) 0.0049(11) -0.0039(11)
 C24 0.0390(13) 0.0274(12) 0.0446(13) -0.0060(11) 0.0083(11) 0.0025(11)
 C25 0.0301(12) 0.0282(12) 0.0424(13) 0.0011(11) 0.0054(11) 0.0032(10)
 C26 0.0224(10) 0.0276(10) 0.0324(11) 0.0027(9) 0.0046(9) -0.0013(9)
 C27 0.0349(11) 0.0437(11) 0.0317(10) -0.0011(9) -0.0012(9) -0.0100(9)
 C28 0.0378(12) 0.0487(13) 0.0324(12) 0.0000(11) -0.0017(10) -0.0113(11)
 C29 0.0354(12) 0.0461(13) 0.0344(12) 0.0000(11) 0.0009(10) -0.0090(11)
 C30 0.0267(10) 0.0417(11) 0.0367(11) 0.0043(9) -0.0016(9) -0.0012(9)
 C31 0.0310(12) 0.0459(13) 0.0383(12) 0.0038(11) -0.0002(10) -0.0021(10)
 C32 0.0281(12) 0.0461(12) 0.0396(12) 0.0048(11) -0.0037(10) -0.0007(10)
 Li1 0.033(3) 0.014(2) 0.049(3) 0.009(2) 0.002(2) -0.001(2)
 C33 0.0476(17) 0.0532(19) 0.0441(17) 0.0013(15) 0.0038(14) -0.0008(15)
 C34 0.0509(16) 0.0567(17) 0.0437(16) -0.0033(14) 0.0063(13) -0.0003(14)
 C35 0.0484(17) 0.0539(19) 0.0466(18) -0.0054(15) 0.0087(14) 0.0020(15)
 C36 0.0625(16) 0.0484(15) 0.0600(16) -0.0010(14) -0.0028(14) -0.0079(14)
 C37 0.0548(16) 0.0445(15) 0.0630(16) 0.0000(14) 0.0013(14) -0.0052(13)
 C38 0.0536(15) 0.0406(14) 0.0608(16) 0.0052(13) -0.0041(14) -0.0063(13)
 C39 0.0558(15) 0.0408(14) 0.0584(16) 0.0006(13) -0.0011(14) -0.0082(13)
 C40 0.0557(16) 0.0413(14) 0.0630(16) -0.0038(14) -0.0045(14) -0.0045(13)
 C41 0.0610(16) 0.0452(15) 0.0630(16) 0.0008(14) -0.0112(14) -0.0061(13)
 C42 0.106(3) 0.044(2) 0.121(4) 0.000 0.004(3) 0.000
 C43 0.107(3) 0.044(2) 0.124(4) 0.000 0.001(3) 0.000
 C44 0.111(3) 0.046(2) 0.128(4) 0.000 -0.003(3) 0.000
 C45 0.118(3) 0.047(2) 0.126(4) 0.000 -0.005(3) 0.000
 C46 0.118(3) 0.046(2) 0.123(4) 0.000 0.002(3) 0.000
 C47 0.111(3) 0.045(2) 0.122(4) 0.000 0.005(3) 0.000

_geom_special_details
;
 All esds (except the esd in the dihedral angle between two l.s. planes)
 are estimated using the full covariance matrix.  The cell esds are taken
 into account individually in the estimation of esds in distances, angles
 and torsion angles; correlations between esds in cell parameters are only
 used when they are defined by crystal symmetry.  An approximate (isotropic)
 treatment of cell esds is used for estimating esds involving l.s. planes.
;
loop_
  _geom_bond_atom_site_label_1
  _geom_bond_atom_site_label_2
  _geom_bond_distance
  _geom_bond_site_symmetry_2
  _geom_bond_publ_flag
 Sn1 Sn2 2.7682(4) . ?
 Sn1 C1 2.272(4) . ?
 Sn1 Li1 3.150(6) . ?
 Sn1 Li1 3.150(6) 7_565 ?
 Sn2 C17 2.256(4) . ?
 Sn2 Li1 3.080(5) . ?
 Sn2 Li1 3.080(5) 7_565 ?
 C1 C2 1.410(3) . ?
 C1 C2 1.410(3) 7_565 ?
 C2 C3 1.402(4) . ?
 C2 C5 1.494(4) . ?
 C3 H3 0.9500 . ?
 C3 C4 1.393(4) . ?
 C4 H4 0.9500 . ?
 C5 C6 1.412(4) . ?
 C5 C10 1.410(4) . ?
 C6 C7 1.391(5) . ?
 C6 C11 1.519(5) . ?
 C7 H7 0.9500 . ?
 C7 C8 1.390(5) . ?
 C7 Li1 2.742(6) . ?
 C8 H8 0.9500 . ?
 C8 C9 1.386(5) . ?
 C8 Li1 2.553(6) . ?
 C9 H9 0.9500 . ?
 C9 C10 1.397(5) . ?
 C9 Li1 2.547(7) . ?
 C10 C14 1.519(5) . ?
 C10 Li1 2.741(6) . ?
 C11 H11 1.0000 . ?
 C11 C12 1.527(5) . ?
 C11 C13 1.531(4) . ?
 C12 H12A 0.9800 . ?
 C12 H12B 0.9800 . ?
 C12 H12C 0.9800 . ?
 C13 H13A 0.9800 . ?
 C13 H13B 0.9800 . ?
 C13 H13C 0.9800 . ?
 C14 H14 1.0000 . ?
 C14 C15 1.535(5) . ?
 C14 C16 1.527(5) . ?
 C15 H15A 0.9800 . ?
 C15 H15B 0.9800 . ?
 C15 H15C 0.9800 . ?
 C16 H16A 0.9800 . ?
 C16 H16B 0.9800 . ?
 C16 H16C 0.9800 . ?
 C17 C18 1.412(3) . ?
 C17 C18 1.412(3) 7_565 ?
 C18 C19 1.396(4) . ?
 C18 C21 1.501(4) . ?
 C19 H19 0.9500 . ?
 C19 C20 1.390(4) . ?
 C20 H20 0.9500 . ?
 C21 C22 1.409(4) . ?
 C21 C26 1.410(4) . ?
 C22 C23 1.405(5) . ?
 C22 C27 1.514(5) . ?
 C23 H23 0.9500 . ?
 C23 C24 1.386(5) . ?
 C24 H24 0.9500 . ?
 C24 C25 1.382(5) . ?
 C25 H25 0.9500 . ?
 C25 C26 1.399(4) . ?
 C26 C30 1.514(5) . ?
 C27 H27 1.0000 . ?
 C27 C28 1.527(5) . ?
 C27 C29 1.532(5) . ?
 C28 H28A 0.9800 . ?
 C28 H28B 0.9800 . ?
 C28 H28C 0.9800 . ?
 C29 H29A 0.9800 . ?
 C29 H29B 0.9800 . ?
 C29 H29C 0.9800 . ?
 C30 H30 1.0000 . ?
 C30 C31 1.523(5) . ?
 C30 C32 1.526(4) . ?
 C31 H31A 0.9800 . ?
 C31 H31B 0.9800 . ?
 C31 H31C 0.9800 . ?
 C32 H32A 0.9800 . ?
 C32 H32B 0.9800 . ?
 C32 H32C 0.9800 . ?
 C33 H33 0.9500 . ?
 C33 C34 1.374(6) . ?
 C33 C35 1.376(6) 5_766 ?
 C34 H34 0.9500 . ?
 C34 C35 1.376(6) . ?
 C35 H35 0.9500 . ?
 C36 H36 0.9500 . ?
 C36 C37 1.381(6) . ?
 C36 C41 1.371(6) . ?
 C37 H37 0.9500 . ?
 C37 C38 1.376(6) . ?
 C38 H38 0.9500 . ?
 C38 C39 1.381(6) . ?
 C39 H39 0.9500 . ?
 C39 C40 1.373(6) . ?
 C40 H40 0.9500 . ?
 C40 C41 1.368(6) . ?
 C41 H41 0.9500 . ?
 C42 H42 0.9500 . ?
 C42 C43 1.344(12) . ?
 C42 C47 1.349(13) . ?
 C43 H43 0.9500 . ?
 C43 C44 1.361(14) . ?
 C44 H44 0.9500 . ?
 C44 C45 1.357(14) . ?
 C45 H45 0.9500 . ?
 C45 C46 1.419(14) . ?
 C46 H46 0.9500 . ?
 C46 C47 1.382(14) . ?
 C47 H47 0.9500 . ?

loop_
  _geom_angle_atom_site_label_1
  _geom_angle_atom_site_label_2
  _geom_angle_atom_site_label_3
  _geom_angle
  _geom_angle_site_symmetry_1
  _geom_angle_site_symmetry_3
  _geom_angle_publ_flag
 Sn2 Sn1 Li1 62.32(10) . . ?
 Sn2 Sn1 Li1 62.32(10) . 7_565 ?
 C1 Sn1 Sn2 103.39(10) . . ?
 C1 Sn1 Li1 93.96(11) . 7_565 ?
 C1 Sn1 Li1 93.96(11) . . ?
 Li1 Sn1 Li1 124.4(2) . 7_565 ?
 Sn1 Sn2 Li1 64.93(11) . . ?
 Sn1 Sn2 Li1 64.93(11) . 7_565 ?
 C17 Sn2 Sn1 105.10(9) . . ?
 C17 Sn2 Li1 98.59(11) . 7_565 ?
 C17 Sn2 Li1 98.59(11) . . ?
 Li1 Sn2 Li1 129.6(2) . 7_565 ?
 C2 C1 Sn1 120.85(18) 7_565 . ?
 C2 C1 Sn1 120.85(18) . . ?
 C2 C1 C2 116.5(3) . 7_565 ?
 C1 C2 C5 119.9(3) . . ?
 C3 C2 C1 121.7(3) . . ?
 C3 C2 C5 118.3(3) . . ?
 C2 C3 H3 119.6 . . ?
 C4 C3 C2 120.8(3) . . ?
 C4 C3 H3 119.6 . . ?
 C3 C4 C3 118.5(4) . 7_565 ?
 C3 C4 H4 120.7 . . ?
 C3 C4 H4 120.7 7_565 . ?
 C6 C5 C2 121.0(3) . . ?
 C10 C5 C2 118.6(3) . . ?
 C10 C5 C6 120.4(3) . . ?
 C5 C6 C11 120.0(3) . . ?
 C7 C6 C5 119.1(3) . . ?
 C7 C6 C11 120.7(3) . . ?
 C6 C7 H7 119.6 . . ?
 C6 C7 Li1 82.5(2) . . ?
 C8 C7 C6 120.7(3) . . ?
 C8 C7 H7 119.6 . . ?
 C8 C7 Li1 67.4(2) . . ?
 Li1 C7 H7 121.4 . . ?
 C7 C8 H8 119.9 . . ?
 C7 C8 Li1 82.5(3) . . ?
 C9 C8 C7 120.2(3) . . ?
 C9 C8 H8 119.9 . . ?
 C9 C8 Li1 74.0(3) . . ?
 Li1 C8 H8 114.1 . . ?
 C8 C9 H9 119.5 . . ?
 C8 C9 C10 120.9(3) . . ?
 C8 C9 Li1 74.5(3) . . ?
 C10 C9 H9 119.5 . . ?
 C10 C9 Li1 82.6(2) . . ?
 Li1 C9 H9 113.8 . . ?
 C5 C10 C14 122.2(3) . . ?
 C5 C10 Li1 81.5(2) . . ?
 C9 C10 C5 118.7(3) . . ?
 C9 C10 C14 118.9(3) . . ?
 C9 C10 Li1 67.1(2) . . ?
 C14 C10 Li1 123.9(3) . . ?
 C6 C11 H11 107.7 . . ?
 C6 C11 C12 109.4(3) . . ?
 C6 C11 C13 114.2(3) . . ?
 C12 C11 H11 107.7 . . ?
 C12 C11 C13 109.9(3) . . ?
 C13 C11 H11 107.7 . . ?
 C11 C12 H12A 109.5 . . ?
 C11 C12 H12B 109.5 . . ?
 C11 C12 H12C 109.5 . . ?
 H12A C12 H12B 109.5 . . ?
 H12A C12 H12C 109.5 . . ?
 H12B C12 H12C 109.5 . . ?
 C11 C13 H13A 109.5 . . ?
 C11 C13 H13B 109.5 . . ?
 C11 C13 H13C 109.5 . . ?
 H13A C13 H13B 109.5 . . ?
 H13A C13 H13C 109.5 . . ?
 H13B C13 H13C 109.5 . . ?
 C10 C14 H14 107.9 . . ?
 C10 C14 C15 109.6(3) . . ?
 C10 C14 C16 113.0(3) . . ?
 C15 C14 H14 107.9 . . ?
 C16 C14 H14 107.9 . . ?
 C16 C14 C15 110.3(3) . . ?
 C14 C15 H15A 109.5 . . ?
 C14 C15 H15B 109.5 . . ?
 C14 C15 H15C 109.5 . . ?
 H15A C15 H15B 109.5 . . ?
 H15A C15 H15C 109.5 . . ?
 H15B C15 H15C 109.5 . . ?
 C14 C16 H16A 109.5 . . ?
 C14 C16 H16B 109.5 . . ?
 C14 C16 H16C 109.5 . . ?
 H16A C16 H16B 109.5 . . ?
 H16A C16 H16C 109.5 . . ?
 H16B C16 H16C 109.5 . . ?
 C18 C17 Sn2 121.02(17) . . ?
 C18 C17 Sn2 121.02(17) 7_565 . ?
 C18 C17 C18 116.0(3) . 7_565 ?
 C17 C18 C21 121.0(2) . . ?
 C19 C18 C17 121.9(3) . . ?
 C19 C18 C21 117.1(2) . . ?
 C18 C19 H19 119.6 . . ?
 C20 C19 C18 120.8(3) . . ?
 C20 C19 H19 119.6 . . ?
 C19 C20 C19 118.6(4) 7_565 . ?
 C19 C20 H20 120.7 7_565 . ?
 C19 C20 H20 120.7 . . ?
 C22 C21 C18 119.4(3) . . ?
 C22 C21 C26 120.8(3) . . ?
 C26 C21 C18 119.8(3) . . ?
 C21 C22 C27 122.0(3) . . ?
 C23 C22 C21 118.4(3) . . ?
 C23 C22 C27 119.5(3) . . ?
 C22 C23 H23 119.6 . . ?
 C24 C23 C22 120.9(3) . . ?
 C24 C23 H23 119.6 . . ?
 C23 C24 H24 119.9 . . ?
 C25 C24 C23 120.2(3) . . ?
 C25 C24 H24 119.9 . . ?
 C24 C25 H25 119.5 . . ?
 C24 C25 C26 121.0(3) . . ?
 C26 C25 H25 119.5 . . ?
 C21 C26 C30 121.3(3) . . ?
 C25 C26 C21 118.7(3) . . ?
 C25 C26 C30 119.8(3) . . ?
 C22 C27 H27 107.6 . . ?
 C22 C27 C28 113.0(3) . . ?
 C22 C27 C29 110.7(3) . . ?
 C28 C27 H27 107.6 . . ?
 C28 C27 C29 110.0(3) . . ?
 C29 C27 H27 107.6 . . ?
 C27 C28 H28A 109.5 . . ?
 C27 C28 H28B 109.5 . . ?
 C27 C28 H28C 109.5 . . ?
 H28A C28 H28B 109.5 . . ?
 H28A C28 H28C 109.5 . . ?
 H28B C28 H28C 109.5 . . ?
 C27 C29 H29A 109.5 . . ?
 C27 C29 H29B 109.5 . . ?
 C27 C29 H29C 109.5 . . ?
 H29A C29 H29B 109.5 . . ?
 H29A C29 H29C 109.5 . . ?
 H29B C29 H29C 109.5 . . ?
 C26 C30 H30 107.8 . . ?
 C26 C30 C31 109.6(3) . . ?
 C26 C30 C32 113.6(3) . . ?
 C31 C30 H30 107.8 . . ?
 C31 C30 C32 110.1(3) . . ?
 C32 C30 H30 107.8 . . ?
 C30 C31 H31A 109.5 . . ?
 C30 C31 H31B 109.5 . . ?
 C30 C31 H31C 109.5 . . ?
 H31A C31 H31B 109.5 . . ?
 H31A C31 H31C 109.5 . . ?
 H31B C31 H31C 109.5 . . ?
 C30 C32 H32A 109.5 . . ?
 C30 C32 H32B 109.5 . . ?
 C30 C32 H32C 109.5 . . ?
 H32A C32 H32B 109.5 . . ?
 H32A C32 H32C 109.5 . . ?
 H32B C32 H32C 109.5 . . ?
 Sn2 Li1 Sn1 52.75(9) . . ?
 C7 Li1 Sn1 100.4(2) . . ?
 C7 Li1 Sn2 150.2(2) . . ?
 C8 Li1 Sn1 126.3(2) . . ?
 C8 Li1 Sn2 155.1(2) . . ?
 C8 Li1 C7 30.16(13) . . ?
 C8 Li1 C10 54.28(15) . . ?
 C9 Li1 Sn1 120.1(2) . . ?
 C9 Li1 Sn2 123.8(2) . . ?
 C9 Li1 C7 53.96(16) . . ?
 C9 Li1 C8 31.54(13) . . ?
 C9 Li1 C10 30.35(12) . . ?
 C10 Li1 Sn1 90.49(17) . . ?
 C10 Li1 Sn2 101.93(18) . . ?
 C10 Li1 C7 61.45(15) . . ?
 C34 C33 H33 120.4 . . ?
 C34 C33 C35 119.2(4) . 5_766 ?
 C35 C33 H33 120.4 5_766 . ?
 C33 C34 H34 119.6 . . ?
 C33 C34 C35 120.8(4) . . ?
 C35 C34 H34 119.6 . . ?
 C33 C35 H35 120.0 5_766 . ?
 C34 C35 C33 120.0(4) . 5_766 ?
 C34 C35 H35 120.0 . . ?
 C37 C36 H36 119.9 . . ?
 C41 C36 H36 119.9 . . ?
 C41 C36 C37 120.3(5) . . ?
 C36 C37 H37 120.4 . . ?
 C38 C37 C36 119.2(4) . . ?
 C38 C37 H37 120.4 . . ?
 C37 C38 H38 119.9 . . ?
 C37 C38 C39 120.1(4) . . ?
 C39 C38 H38 119.9 . . ?
 C38 C39 H39 119.9 . . ?
 C40 C39 C38 120.2(5) . . ?
 C40 C39 H39 119.9 . . ?
 C39 C40 H40 120.1 . . ?
 C41 C40 C39 119.7(5) . . ?
 C41 C40 H40 120.1 . . ?
 C36 C41 H41 119.8 . . ?
 C40 C41 C36 120.4(5) . . ?
 C40 C41 H41 119.8 . . ?
 C43 C42 H42 119.6 . . ?
 C43 C42 C47 120.7(11) . . ?
 C47 C42 H42 119.6 . . ?
 C42 C43 H43 120.2 . . ?
 C42 C43 C44 119.6(11) . . ?
 C44 C43 H43 120.2 . . ?
 C43 C44 H44 119.5 . . ?
 C45 C44 C43 121.1(11) . . ?
 C45 C44 H44 119.5 . . ?
 C44 C45 H45 119.8 . . ?
 C44 C45 C46 120.3(11) . . ?
 C46 C45 H45 119.8 . . ?
 C45 C46 H46 122.1 . . ?
 C47 C46 C45 115.8(11) . . ?
 C47 C46 H46 122.1 . . ?
 C42 C47 C46 122.4(11) . . ?
 C42 C47 H47 118.8 . . ?
 C46 C47 H47 118.8 . . ?

loop_
  _geom_torsion_atom_site_label_1
  _geom_torsion_atom_site_label_2
  _geom_torsion_atom_site_label_3
  _geom_torsion_atom_site_label_4
  _geom_torsion
  _geom_torsion_site_symmetry_1
  _geom_torsion_site_symmetry_2
  _geom_torsion_site_symmetry_3
  _geom_torsion_site_symmetry_4
  _geom_torsion_publ_flag
 Sn1 C1 C2 C3 -160.9(2) . . . . ?
 Sn1 C1 C2 C5 23.7(4) . . . . ?
 Sn2 C17 C18 C19 163.7(2) . . . . ?
 Sn2 C17 C18 C21 -17.2(4) . . . . ?
 C1 C2 C3 C4 -0.6(5) . . . . ?
 C1 C2 C5 C6 -88.0(4) . . . . ?
 C1 C2 C5 C10 90.8(4) . . . . ?
 C2 C1 C2 C3 3.8(5) 7_565 . . . ?
 C2 C1 C2 C5 -171.6(2) 7_565 . . . ?
 C2 C3 C4 C3 -2.7(6) . . . 7_565 ?
 C2 C5 C6 C7 177.8(3) . . . . ?
 C2 C5 C6 C11 -7.2(4) . . . . ?
 C2 C5 C10 C9 -176.9(3) . . . . ?
 C2 C5 C10 C14 5.9(5) . . . . ?
 C2 C5 C10 Li1 -119.0(3) . . . . ?
 C3 C2 C5 C6 96.5(3) . . . . ?
 C3 C2 C5 C10 -84.7(4) . . . . ?
 C5 C2 C3 C4 174.8(3) . . . . ?
 C5 C6 C7 C8 -0.4(5) . . . . ?
 C5 C6 C7 Li1 -58.4(3) . . . . ?
 C5 C6 C11 C12 -89.4(4) . . . . ?
 C5 C6 C11 C13 147.0(3) . . . . ?
 C5 C10 C14 C15 108.8(4) . . . . ?
 C5 C10 C14 C16 -127.7(3) . . . . ?
 C6 C5 C10 C9 1.9(5) . . . . ?
 C6 C5 C10 C14 -175.3(3) . . . . ?
 C6 C5 C10 Li1 59.8(3) . . . . ?
 C6 C7 C8 C9 0.9(6) . . . . ?
 C6 C7 C8 Li1 -65.6(3) . . . . ?
 C7 C6 C11 C12 85.5(4) . . . . ?
 C7 C6 C11 C13 -38.1(4) . . . . ?
 C7 C8 C9 C10 0.1(6) . . . . ?
 C7 C8 C9 Li1 -71.1(4) . . . . ?
 C8 C9 C10 C5 -1.4(5) . . . . ?
 C8 C9 C10 C14 175.9(3) . . . . ?
 C8 C9 C10 Li1 -66.9(4) . . . . ?
 C9 C10 C14 C15 -68.4(4) . . . . ?
 C9 C10 C14 C16 55.1(4) . . . . ?
 C10 C5 C6 C7 -1.0(5) . . . . ?
 C10 C5 C6 C11 174.0(3) . . . . ?
 C11 C6 C7 C8 -175.3(3) . . . . ?
 C11 C6 C7 Li1 126.7(3) . . . . ?
 C17 C18 C19 C20 -0.1(5) . . . . ?
 C17 C18 C21 C22 -95.3(4) . . . . ?
 C17 C18 C21 C26 87.2(4) . . . . ?
 C18 C17 C18 C19 -0.6(5) 7_565 . . . ?
 C18 C17 C18 C21 178.6(2) 7_565 . . . ?
 C18 C19 C20 C19 0.8(6) . . . 7_565 ?
 C18 C21 C22 C23 -178.2(3) . . . . ?
 C18 C21 C22 C27 -1.0(4) . . . . ?
 C18 C21 C26 C25 177.7(3) . . . . ?
 C18 C21 C26 C30 2.3(4) . . . . ?
 C19 C18 C21 C22 83.9(3) . . . . ?
 C19 C18 C21 C26 -93.6(3) . . . . ?
 C21 C18 C19 C20 -179.3(3) . . . . ?
 C21 C22 C23 C24 0.9(5) . . . . ?
 C21 C22 C27 C28 127.7(3) . . . . ?
 C21 C22 C27 C29 -108.4(4) . . . . ?
 C21 C26 C30 C31 94.2(4) . . . . ?
 C21 C26 C30 C32 -142.2(3) . . . . ?
 C22 C21 C26 C25 0.2(4) . . . . ?
 C22 C21 C26 C30 -175.1(3) . . . . ?
 C22 C23 C24 C25 -0.5(5) . . . . ?
 C23 C22 C27 C28 -55.2(4) . . . . ?
 C23 C22 C27 C29 68.8(4) . . . . ?
 C23 C24 C25 C26 0.0(5) . . . . ?
 C24 C25 C26 C21 0.2(5) . . . . ?
 C24 C25 C26 C30 175.6(3) . . . . ?
 C25 C26 C30 C31 -81.2(4) . . . . ?
 C25 C26 C30 C32 42.5(4) . . . . ?
 C26 C21 C22 C23 -0.7(4) . . . . ?
 C26 C21 C22 C27 176.5(3) . . . . ?
 C27 C22 C23 C24 -176.4(3) . . . . ?
 Li1 C7 C8 C9 66.5(4) . . . . ?
 Li1 C8 C9 C10 71.2(4) . . . . ?
 Li1 C9 C10 C5 65.4(3) . . . . ?
 Li1 C9 C10 C14 -117.3(3) . . . . ?
 Li1 C10 C14 C15 -149.0(3) . . . . ?
 Li1 C10 C14 C16 -25.4(4) . . . . ?
 C33 C34 C35 C33 0.0(7) . . . 5_766 ?
 C35 C33 C34 C35 0.0(7) 5_766 . . . ?
 C36 C37 C38 C39 -0.9(6) . . . . ?
 C37 C36 C41 C40 0.0(7) . . . . ?
 C37 C38 C39 C40 0.7(6) . . . . ?
 C38 C39 C40 C41 -0.2(6) . . . . ?
 C39 C40 C41 C36 -0.2(7) . . . . ?
 C41 C36 C37 C38 0.5(7) . . . . ?
 C42 C43 C44 C45 0.000(1) . . . . ?
 C43 C42 C47 C46 0.000(0) . . . . ?
 C43 C44 C45 C46 0.000(0) . . . . ?
 C44 C45 C46 C47 0.000(0) . . . . ?
 C45 C46 C47 C42 0.000(1) . . . . ?
 C47 C42 C43 C44 0.000(0) . . . . ?

_shelx_res_file
;
TITL s25msh01
    s25msh01.res
    created by SHELXL-2019/3 at 10:24:35 on 10-Mar-2025
CELL 1.54184 16.0753 26.2283 16.8962 90 90 90
ZERR 4 0.0002 0.0003 0.0002 0 0 0
LATT 1
SYMM 0.5-X,-Y,0.5+Z
SYMM -X,0.5+Y,-Z
SYMM 0.5+X,0.5-Y,0.5-Z
SFAC C H Li Sn
UNIT 336 392 8 8
SIMU 0.022 0.001 2 C44 C45 C46 C47 C42 C43
SIMU 0.002 0.001 2

L.S. 10 0 0
PLAN  5
SIZE 0.03 0.07 0.09
TEMP -123
CONF
BOND
list 4
MORE -1
BOND $H
fmap 2 53
acta
REM <olex2.extras>
REM <HklSrc "%.\\s25msh01.hkl">
REM </olex2.extras>

WGHT    0.045100   12.873800
FVAR       0.14778
SN1   4    0.548421    0.250000    0.415244    10.50000    0.01967    0.03095 =
         0.02672    0.00000    0.00582    0.00000
SN2   4    0.570991    0.250000    0.577665    10.50000    0.01779    0.02909 =
         0.02667    0.00000    0.00641    0.00000
C1    1    0.680456    0.250000    0.367231    10.50000    0.01690    0.02463 =
         0.01759    0.00000    0.00217    0.00000
C2    1    0.718729    0.295699    0.342644    11.00000    0.01813    0.02415 =
         0.02061    0.00049    0.00033   -0.00067
C3    1    0.788184    0.295637    0.292434    11.00000    0.02030    0.02620 =
         0.02624    0.00235    0.00231   -0.00259
AFIX  43
H3    2    0.812223    0.327096    0.276517    11.00000   -1.20000
AFIX   0
C4    1    0.822333    0.250000    0.265631    10.50000    0.01904    0.02918 =
         0.02820    0.00000    0.00461    0.00000
AFIX  43
H4    2    0.867918    0.250000    0.229849    10.50000   -1.20000
AFIX   0
C5    1    0.689383    0.345564    0.375004    11.00000    0.02287    0.02474 =
         0.02635    0.00104    0.00356   -0.00116
C6    1    0.623865    0.372601    0.338422    11.00000    0.02559    0.02845 =
         0.03274    0.00355    0.00509    0.00251
C7    1    0.596596    0.418018    0.372052    11.00000    0.03538    0.03067 =
         0.04257    0.00058    0.00610    0.00751
AFIX  43
H7    2    0.552808    0.436566    0.347624    11.00000   -1.20000
AFIX   0
C8    1    0.632720    0.436560    0.441016    11.00000    0.04515    0.03202 =
         0.04645   -0.00670    0.00656    0.00541
AFIX  43
H8    2    0.613029    0.467386    0.463833    11.00000   -1.20000
AFIX   0
C9    1    0.697392    0.410190    0.476573    11.00000    0.04425    0.03312 =
         0.04044   -0.00825    0.00220    0.00061
AFIX  43
H9    2    0.721650    0.423143    0.523737    11.00000   -1.20000
AFIX   0
C10   1    0.727412    0.364816    0.444013    11.00000    0.03367    0.03092 =
         0.03305   -0.00177    0.00063   -0.00319
C11   1    0.588934    0.354390    0.259813    11.00000    0.03011    0.04109 =
         0.03451    0.00708    0.00069    0.00242
AFIX  13
H11   2    0.597823    0.316709    0.256677    11.00000   -1.20000
AFIX   0
C12   1    0.637600    0.378961    0.192211    11.00000    0.03340    0.04259 =
         0.03544    0.00746    0.00228    0.00137
AFIX 137
H12A  2    0.632694    0.416135    0.195724    11.00000   -1.50000
H12B  2    0.615031    0.367314    0.141455    11.00000   -1.50000
H12C  2    0.696307    0.369202    0.196072    11.00000   -1.50000
AFIX   0
C13   1    0.495805    0.364472    0.249196    11.00000    0.03174    0.04676 =
         0.03765    0.00658   -0.00055    0.00295
AFIX 137
H13A  2    0.464988    0.348717    0.292858    11.00000   -1.50000
H13B  2    0.477148    0.349837    0.198868    11.00000   -1.50000
H13C  2    0.485660    0.401315    0.249066    11.00000   -1.50000
AFIX   0
C14   1    0.802221    0.339204    0.481931    11.00000    0.03674    0.04195 =
         0.03501    0.00125   -0.00402   -0.00666
AFIX  13
H14   2    0.811258    0.305839    0.454611    11.00000   -1.20000
AFIX   0
C15   1    0.879963    0.372100    0.468859    11.00000    0.03771    0.04424 =
         0.03642    0.00148   -0.00159   -0.00560
AFIX 137
H15A  2    0.887748    0.377975    0.412060    11.00000   -1.50000
H15B  2    0.928767    0.354456    0.490259    11.00000   -1.50000
H15C  2    0.873021    0.404877    0.495910    11.00000   -1.50000
AFIX   0
C16   1    0.790106    0.328485    0.570009    11.00000    0.03807    0.04553 =
         0.03690    0.00386   -0.00454   -0.00923
AFIX 137
H16A  2    0.783626    0.360784    0.598511    11.00000   -1.50000
H16B  2    0.838713    0.310220    0.590542    11.00000   -1.50000
H16C  2    0.740203    0.307573    0.577500    11.00000   -1.50000
AFIX   0
C17   1    0.441453    0.250000    0.629054    10.50000    0.01234    0.02270 =
         0.01562    0.00000    0.00084    0.00000
C18   1    0.403827    0.204333    0.655130    11.00000    0.01534    0.02283 =
         0.01953   -0.00033    0.00054   -0.00041
C19   1    0.334063    0.204421    0.704320    11.00000    0.01822    0.02546 =
         0.02540    0.00153    0.00251   -0.00235
AFIX  43
H19   2    0.310335    0.172959    0.720643    11.00000   -1.20000
AFIX   0
C20   1    0.298886    0.250000    0.729712    10.50000    0.01823    0.02770 =
         0.02647    0.00000    0.00597    0.00000
AFIX  43
H20   2    0.251805    0.249999    0.763696    10.50000   -1.20000
AFIX   0
C21   1    0.436934    0.153357    0.629841    11.00000    0.01980    0.02271 =
         0.02451   -0.00013    0.00401   -0.00297
C22   1    0.401118    0.128560    0.564195    11.00000    0.02919    0.02900 =
         0.02916   -0.00306    0.00344   -0.00689
C23   1    0.431440    0.080243    0.542897    11.00000    0.03872    0.02878 =
         0.03796   -0.00757    0.00492   -0.00389
AFIX  43
H23   2    0.408542    0.063196    0.498329    11.00000   -1.20000
AFIX   0
C24   1    0.494303    0.057109    0.586017    11.00000    0.03902    0.02745 =
         0.04457   -0.00598    0.00832    0.00251
AFIX  43
H24   2    0.513826    0.024297    0.571119    11.00000   -1.20000
AFIX   0
C25   1    0.528681    0.081599    0.650599    11.00000    0.03011    0.02817 =
         0.04241    0.00109    0.00542    0.00319
AFIX  43
H25   2    0.571722    0.065374    0.679755    11.00000   -1.20000
AFIX   0
C26   1    0.501037    0.129950    0.673698    11.00000    0.02241    0.02759 =
         0.03245    0.00272    0.00457   -0.00130
C27   1    0.328944    0.151355    0.518775    11.00000    0.03488    0.04369 =
         0.03173   -0.00113   -0.00118   -0.00995
AFIX  13
H27   2    0.320604    0.186950    0.538444    11.00000   -1.20000
AFIX   0
C28   1    0.344779    0.154265    0.429767    11.00000    0.03777    0.04869 =
         0.03244    0.00004   -0.00171   -0.01131
AFIX 137
H28A  2    0.394889    0.174554    0.419801    11.00000   -1.50000
H28B  2    0.297028    0.170319    0.403708    11.00000   -1.50000
H28C  2    0.352583    0.119789    0.408675    11.00000   -1.50000
AFIX   0
C29   1    0.248734    0.121608    0.535056    11.00000    0.03538    0.04606 =
         0.03444   -0.00004    0.00087   -0.00903
AFIX 137
H29A  2    0.254607    0.086690    0.515184    11.00000   -1.50000
H29B  2    0.202071    0.138323    0.508226    11.00000   -1.50000
H29C  2    0.238214    0.120781    0.592173    11.00000   -1.50000
AFIX   0
C30   1    0.535424    0.154261    0.748061    11.00000    0.02674    0.04170 =
         0.03667    0.00427   -0.00156   -0.00120
AFIX  13
H30   2    0.523500    0.191640    0.745365    11.00000   -1.20000
AFIX   0
C31   1    0.490401    0.132943    0.820161    11.00000    0.03096    0.04589 =
         0.03833    0.00379   -0.00018   -0.00212
AFIX 137
H31A  2    0.431019    0.141074    0.816564    11.00000   -1.50000
H31B  2    0.513596    0.148180    0.868303    11.00000   -1.50000
H31C  2    0.497624    0.095861    0.821999    11.00000   -1.50000
AFIX   0
C32   1    0.629236    0.147670    0.757619    11.00000    0.02810    0.04605 =
         0.03965    0.00482   -0.00371   -0.00073
AFIX 137
H32A  2    0.642133    0.111527    0.765733    11.00000   -1.50000
H32B  2    0.648335    0.167373    0.803428    11.00000   -1.50000
H32C  2    0.657468    0.159878    0.709832    11.00000   -1.50000
AFIX   0
LI1   3    0.568022    0.356252    0.500130    11.00000    0.03313    0.01403 =
         0.04901    0.00928    0.00239   -0.00052

C33   1    0.943755    0.524210    0.450691    11.00000    0.04760    0.05320 =
         0.04415    0.00132    0.00379   -0.00083
AFIX  43
H33   2    0.905210    0.540796    0.416726    11.00000   -1.20000
AFIX   0
C34   1    1.005426    0.493873    0.419774    11.00000    0.05093    0.05674 =
         0.04369   -0.00334    0.00630   -0.00027
AFIX  43
H34   2    1.009385    0.489527    0.364082    11.00000   -1.20000
AFIX   0
C35   1    1.061489    0.469728    0.468550    11.00000    0.04844    0.05389 =
         0.04662   -0.00543    0.00866    0.00204
AFIX  43
H35   2    1.103850    0.448856    0.446478    11.00000   -1.20000
AFIX   0

C36   1    0.749405    0.511032    0.311283    11.00000    0.06250    0.04840 =
         0.05999   -0.00102   -0.00275   -0.00793
AFIX  43
H36   2    0.743420    0.515604    0.366768    11.00000   -1.20000
AFIX   0
C37   1    0.696964    0.536382    0.259918    11.00000    0.05481    0.04446 =
         0.06304   -0.00001    0.00130   -0.00521
AFIX  43
H37   2    0.655177    0.558592    0.279717    11.00000   -1.20000
AFIX   0
C38   1    0.705912    0.529111    0.179739    11.00000    0.05363    0.04064 =
         0.06076    0.00523   -0.00406   -0.00626
AFIX  43
H38   2    0.669665    0.546005    0.143902    11.00000   -1.20000
AFIX   0
C39   1    0.767453    0.497317    0.151236    11.00000    0.05584    0.04078 =
         0.05842    0.00057   -0.00110   -0.00825
AFIX  43
H39   2    0.773857    0.492681    0.095807    11.00000   -1.20000
AFIX   0
C40   1    0.819408    0.472388    0.202804    11.00000    0.05566    0.04130 =
         0.06304   -0.00382   -0.00447   -0.00454
AFIX  43
H40   2    0.861656    0.450440    0.183189    11.00000   -1.20000
AFIX   0
C41   1    0.810081    0.479290    0.282583    11.00000    0.06103    0.04518 =
         0.06296    0.00085   -0.01117   -0.00610
AFIX  43
H41   2    0.845891    0.461971    0.318328    11.00000   -1.20000
AFIX   0

C42   1    0.630749    0.250000    0.105133    10.50000    0.10623    0.04359 =
         0.12139    0.00000    0.00387    0.00000
AFIX  43
H42   2    0.664006    0.250000    0.151610    10.50000   -1.20000
AFIX   0
C43   1    0.547404    0.250000    0.111526    10.50000    0.10739    0.04435 =
         0.12427    0.00000    0.00148    0.00000
AFIX  43
H43   2    0.521896    0.250000    0.162244    10.50000   -1.20000
AFIX   0
C44   1    0.499752    0.250000    0.044936    10.50000    0.11055    0.04583 =
         0.12785    0.00000   -0.00313    0.00000
AFIX  43
H44   2    0.440861    0.250000    0.049629    10.50000   -1.20000
AFIX   0
C45   1    0.534996    0.250000   -0.028054    10.50000    0.11777    0.04701 =
         0.12647    0.00000   -0.00536    0.00000
AFIX  43
H45   2    0.500681    0.250000   -0.073830    10.50000   -1.20000
AFIX   0
C46   1    0.622838    0.250000   -0.036348    10.50000    0.11790    0.04619 =
         0.12348    0.00000    0.00207    0.00000
AFIX  43
H46   2    0.649150    0.250000   -0.086693    10.50000   -1.20000
AFIX   0
C47   1    0.667698    0.250000    0.033425    10.50000    0.11052    0.04467 =
         0.12249    0.00000    0.00480    0.00000
AFIX  43
H47   2    0.726730    0.250000    0.030807    10.50000   -1.20000
AFIX   0
HKLF 4


REM  s25msh01
REM wR2 = 0.1002, GooF = S = 1.018, Restrained GooF = 1.082 for all data
REM R1 = 0.0402 for 6215 Fo > 4sig(Fo) and 0.0493 for all 7286 data
REM 423 parameters refined using 276 restraints

END

WGHT      0.0451     12.8896

REM Highest difference peak  1.021,  deepest hole -0.877,  1-sigma level  0.076
Q1    1   0.5746  0.2500 -0.0508  10.50000  0.05    1.02
Q2    1   0.4998  0.2500 -0.0040  10.50000  0.05    0.96
Q3    1   0.6650  0.2500 -0.0304  10.50000  0.05    0.70
Q4    1   0.7751  0.4835  0.3078  11.00000  0.05    0.47
Q5    1   0.4914  0.2500  0.0769  10.50000  0.05    0.47
;
_shelx_res_checksum                32746
_shelx_hkl_file
;
   0   0   2  658.67   18.67
   0   0   3   -1.32    3.27
   0   0   4   38.25    7.41
   0   0  -4   35.47    2.76
   0   0   5    0.41    1.47
   0   0   5    4.73    5.32
   0   0  -5    0.16    1.53
   0   0   6 1748.44   49.53
   0   0   6 1734.29   21.05
   0   0  -6 1734.32   21.47
   0   0   6 1671.16   17.86
   0   0   7   -3.17    2.00
   0   0   7   -1.48    1.48
   0   0  -7    1.75    1.75
   0   0   8  855.08   17.49
   0   0  -8  848.65   18.03
   0   0   9    0.89    2.18
   0   0  -9    0.84    1.97
   0   0  10   47.02    5.02
   0   0 -10   45.92    5.22
   0   0  11    0.18    1.89
   0   0 -11   -2.87    2.32
   0   0 -12  887.55   24.20
   0   0 -13    2.28    2.28
   0   0 -14  203.96   13.00
   0   0  14  217.45   15.80
   0   0 -15    1.33    2.44
   0   0  15   -2.45    4.21
   0   0  16   -4.93    5.11
   0   0  17    3.60    5.36
   0   0  18  435.35   20.83
   0   0  19   -1.65    3.75
   0   0  20  101.09    8.36
   0  -1   2    0.60    1.66
   0  -1  -2   -0.28    1.52
   0   1   2    1.64    2.27
   0  -1   3   29.42    5.81
   0   1   3   25.51    5.55
   0  -1  -3   25.92    4.84
   0   1   4    3.83    4.52
   0  -1   4   -2.16    3.09
   0   1  -4    1.38    1.16
   0  -1   5    8.91    5.22
   0  -1   5   11.05    2.23
   0   1   5   12.80    1.96
   0   1   5    8.71    5.60
   0   1  -5   12.28    2.08
   0  -1   6   -3.68    4.69
   0   1   6    5.36    4.40
   0  -1   6    3.70    4.39
   0   1   6   10.14    6.39
   0   1   6    1.23    1.59
   0  -1   6    3.17    1.85
   0  -1  -6    7.91    2.37
   0   1   6    1.55    1.33
   0   1  -6    6.49    2.43
   0  -1   6    1.36    1.50
   0   1   7   90.23    5.46
   0  -1   7   87.56    5.63
   0   1  -7   92.47    5.56
   0  -1   7   83.18    4.52
   0  -1  -7   87.84    5.66
   0   1   7   79.94    4.76
   0  -1   8    0.85    2.10
   0   1   8   -0.81    1.89
   0  -1  -8    0.21    2.02
   0   1   8   -2.54    1.79
   0   1  -8    1.02    2.02
   0   1   9   -0.78    2.08
   0  -1   9    1.43    2.00
   0  -1  -9    5.78    3.31
   0   1  -9   -0.40    1.91
   0  -1  10    0.21    2.36
   0   1  10   -3.66    2.58
   0  -1 -10   -0.79    2.28
   0   1 -10    1.79    2.20
   0  -1  11   97.32    7.65
   0   1 -11  104.45    7.85
   0  -1 -11   97.61    7.93
   0  -1  12   -1.49    2.53
   0   1 -12    1.10    2.20
   0  -1 -12    5.58    3.36
   0   1 -13   35.41    5.61
   0  -1 -13   35.93    5.79
   0   1 -14    3.95    3.24
   0  -1 -14    0.02    2.98
   0   1  14    2.05    5.44
   0  -1  14    0.33    4.08
   0  -1 -15    9.80    3.78
   0   1 -15    9.73    3.74
   0  -1  15    3.84    4.66
   0   1  15    4.14    4.46
   0   1  16   -0.45    4.41
   0  -1  16    1.06    5.00
   0   1  17   32.37    7.18
   0  -1  17   22.35    6.18
   0  -1  18    5.79    4.68
   0   1  18    5.01    4.38
   0  -1  19   33.91    5.48
   0   1  19   26.21    4.75
   0  -1  20    2.40    2.84
   0   1  20   -0.55    2.76
   0   2  -1   -0.08    0.58
   0   2   1    1.68    1.37
   0  -2   1    0.56    1.03
   0   2  -2  653.53   11.70
   0  -2  -2  636.77   17.77
   0  -2   2  664.36   18.62
   0   2   2  650.37   19.03
   0   2   3    5.07    3.74
   0  -2   3   -0.22    3.41
   0  -2  -3    2.44    2.67
   0  -2   4  419.79   21.51
   0   2   4  389.13   21.13
   0  -2  -4  416.50   19.53
   0   2  -4  420.14    8.52
   0   2   5   -2.59    5.14
   0  -2   5    3.15    4.25
   0  -2   5    1.83    3.84
   0   2   5    0.26    1.15
   0   2   5    1.17    1.39
   0   2  -5   -0.12    1.39
   0  -2   6 2328.17   63.20
   0   2   6 2413.56   23.20
   0   2   6 2278.86   64.73
   0  -2   6 2424.28   27.21
   0  -2   6 2501.60   59.65
   0   2  -6 2438.91   25.21
   0   2   6 2434.08   23.70
   0  -2   7    2.52    2.25
   0   2   7   -0.38    1.59
   0   2   7   -0.19    1.63
   0   2  -7   -0.99    1.64
   0  -2  -7   -0.92    2.05
   0   2   8   47.63    4.31
   0  -2   8   46.63    5.03
   0   2  -8   47.48    4.39
   0  -2  -8   44.56    4.82
   0   2   8   48.07    4.18
   0  -2   9   -0.89    2.44
   0   2   9    1.76    1.97
   0  -2  -9    5.68    2.78
   0   2  -9   -1.20    2.02
   0   2  10  130.28    7.54
   0  -2  10  130.27    8.72
   0  -2 -10  132.64    8.66
   0   2 -10  134.54    8.30
   0  -2  11   -2.09    2.36
   0   2 -11   -2.36    2.55
   0  -2 -11    2.14    2.63
   0  -2  12  802.36   23.15
   0   2 -12  778.41   22.29
   0  -2 -12  804.66   23.79
   0  -2  13    4.06    2.85
   0   2 -13    2.27    2.75
   0  -2 -13    0.63    2.67
   0  -2  14  384.48   20.82
   0   2  14  363.11   20.04
   0   2 -14  349.84   16.50
   0  -2 -14  350.08   17.23
   0   2 -15    2.50    2.92
   0  -2  15   -0.21    4.41
   0   2  15    0.75    5.17
   0  -2 -15    1.58    3.08
   0  -2  15    5.93    4.96
   0   2  16   25.27    6.67
   0  -2  16   27.72    7.37
   0  -2  17   -3.85    4.13
   0   2  17    1.49    4.55
   0  -2  18  206.28   14.96
   0   2  18  197.09   14.10
   0  -2  19    2.45    3.47
   0   2  19   -0.55    3.23
   0   2  20   85.80    7.78
   0  -2  20   82.12    7.40
   0  -3   0    3.05    1.46
   0  -3   1   26.70    2.46
   0  -3   1   27.83    2.79
   0   3   1   26.27    2.88
   0   3  -2    0.86    1.11
   0  -3   2    0.56    2.17
   0   3   2   -0.19    2.26
   0  -3  -3   23.15    4.69
   0  -3   3   20.79    4.88
   0   3   3   24.23    5.14
   0   3  -3   24.00    3.13
   0   3   4   -1.67    3.64
   0  -3   4   -4.45    4.07
   0  -3  -4    1.55    2.98
   0   3  -4    1.26    1.67
   0   3   4   -0.79    1.46
   0   3   4   -0.32    1.29
   0   3  -4    2.19    1.28
   0  -3  -5   87.79   10.94
   0   3   5  101.63   13.10
   0   3  -5   88.29    7.53
   0  -3   5   88.45   11.04
   0   3  -5   90.94    4.63
   0   3   5   99.65    5.12
   0  -3   6    9.54    5.76
   0  -3   6    1.66    4.44
   0   3  -6    5.09    3.40
   0   3   6   -0.76    5.16
   0   3   6    3.28    1.73
   0   3   6   -0.44    1.52
   0   3  -6    4.53    2.35
   0   3  -7   50.37    7.33
   0   3   7   48.49    3.78
   0  -3   7   47.36    4.72
   0   3  -7   51.33    4.21
   0   3   7   46.55    4.12
   0   3   8    1.64    1.63
   0  -3   8    1.63    2.72
   0   3  -8    0.58    1.86
   0  -3  -8    2.12    2.73
   0   3   8    0.63    1.73
   0   3   9   17.66    2.95
   0  -3   9   14.56    3.58
   0   3   9   15.05    2.91
   0  -3  -9   14.62    3.10
   0   3  -9   10.67    2.57
   0  -3  10   -0.13    2.81
   0   3 -10    0.88    1.87
   0  -3 -10   -2.72    2.70
   0   3 -11    3.29    2.66
   0  -3  11    3.73    3.08
   0  -3 -11    1.05    2.37
   0   3 -12    2.41    2.30
   0  -3  12    0.28    2.51
   0  -3 -12   -1.29    2.37
   0  -3  13  113.97    9.80
   0  -3 -13  117.12    9.93
   0   3 -13  110.67    9.17
   0   3 -14   -1.05    2.59
   0  -3 -14    3.36    2.92
   0  -3  14    1.67    4.49
   0   3  14    8.60    4.82
   0   3 -15    3.04    2.16
   0   3  15   -1.27    4.47
   0  -3  15   -0.80    4.93
   0  -3 -15    1.65    3.33
   0   3  16    0.24    4.78
   0  -3  16    1.17    4.83
   0  -3  16   -3.59    3.59
   0  -3  17   59.65    9.10
   0   3  17   53.25    8.49
   0   3  18   -1.25    3.97
   0  -3  18   -1.73    3.80
   0  -3  19   37.57    6.30
   0   3  19   46.94    7.03
   0   3  20    2.44    3.05
   0  -3  20    1.77    3.08
   0  -4   0  623.30   13.92
   0  -4   1    0.32    1.12
   0   4   1    0.50    1.28
   0  -4  -1    1.27    1.06
   0   4  -1    1.30    1.49
   0  -4   1    1.43    1.40
   0   4  -2  253.42    7.70
   0  -4   2  253.12   11.34
   0  -4   2  264.40    8.52
   0   4   2  266.04   11.91
   0   4   3    0.27    1.40
   0   4   3    0.48    3.41
   0   4   3   -1.54    0.89
   0  -4   3   -1.30    2.48
   0  -4  -3    0.37    2.90
   0   4  -3    0.93    1.27
   0   4  -4 1695.91   17.55
   0   4   4 1645.25   18.28
   0   4   4 1613.58   18.46
   0  -4   4 1645.64   40.92
   0   4   4 1655.23   43.25
   0  -4  -4 1660.03   41.92
   0   4   5   -1.44    1.65
   0   4   5   -0.62    1.59
   0   4  -5   -3.51    2.26
   0   4  -5    0.26    1.42
   0  -4   5    0.84    2.92
   0  -4  -5    4.62    4.49
   0   4   5   -2.28    4.62
   0   4   6 2281.52   25.08
   0   4  -6 2348.27   25.00
   0   4   6 2250.24   64.17
   0  -4   6 2267.95   60.66
   0   4  -6 2273.94   40.03
   0  -4  -6 2392.16   61.22
   0   4   6 2257.41   21.18
   0   4   7    2.75    2.19
   0   4   7    2.09    1.90
   0   4  -7    1.28    1.94
   0   4  -7    4.56    3.23
   0  -4   7    3.64    2.85
   0   4  -8  875.39   18.06
   0  -4   8  905.32   21.31
   0   4   9   -1.87    1.90
   0  -4  -9    1.78    2.97
   0  -4   9   -2.80    2.77
   0   4  -9   -0.87    1.83
   0  -4 -10  425.25   16.15
   0   4 -10  399.55   14.23
   0  -4  10  427.26   16.52
   0  -4 -11   -0.71    2.64
   0   4 -11    2.33    2.44
   0  -4  11   -0.29    2.90
   0   4 -12  424.06   16.42
   0  -4 -12  439.92   18.41
   0  -4  12  453.04   18.68
   0  -4 -13   -0.14    2.99
   0  -4  13   -1.72    3.09
   0   4 -13    1.20    2.74
   0   4  14  535.26   24.53
   0  -4  14  571.01   25.54
   0   4 -14  500.46   19.49
   0  -4 -14  503.50   21.39
   0  -4  14  521.19   21.43
   0   4  15    1.81    4.21
   0  -4  15   -2.37    4.90
   0  -4 -15   -2.98    3.66
   0   4 -15   -0.76    2.27
   0   4  16  147.75   13.85
   0  -4  16  166.55   14.84
   0  -4  16  185.24   13.77
   0  -4  17    0.07    4.77
   0   4  17    1.24    4.23
   0   4  18  170.33   13.25
   0  -4  18  181.69   13.67
   0  -4  19   -2.38    3.42
   0   4  19    1.40    3.40
   0   4  20   37.28    5.40
   0  -4  20   50.07    6.07
   0  -5   0   -1.83    1.83
   0  -5   1    3.92    1.45
   0   5  -1    0.12    1.79
   0  -5   1    3.73    1.67
   0   5   1    3.86    1.35
   0   5   2    4.87    2.62
   0  -5   2    0.42    1.94
   0   5  -3    2.80    1.57
   0   5  -3    3.28    1.40
   0  -5   3    0.90    1.68
   0   5   3    3.18    3.08
   0  -5   3    0.55    2.26
   0  -5   4   -2.62    2.87
   0   5   4    1.69    3.32
   0  -5  -4    2.79    3.03
   0   5  -4    0.94    1.53
   0   5  -4    0.93    1.28
   0  -5   4    2.40    1.60
   0   5   4    0.79    1.99
   0   5   4    1.79    1.51
   0  -5   5   48.54    8.19
   0  -5   5   50.82    3.51
   0  -5  -5   50.37    8.91
   0   5   5   59.63   10.48
   0   5   5   48.56    4.01
   0   5  -5   52.42    3.78
   0   5   5   49.38    4.04
   0  -5   6    2.38    1.48
   0  -5   6    0.32    3.67
   0   5  -6    0.80    1.48
   0  -5  -6    1.26    4.20
   0   5   6   -0.26    1.06
   0   5   6   -2.53    4.13
   0   5   6    0.94    1.80
   0   5  -7   21.75    3.13
   0   5   7   21.46    3.16
   0  -5   8   -3.96    3.30
   0   5  -8    0.68    1.81
   0   5   8    2.69    1.93
   0   5  -9   -0.15    1.91
   0  -5   9    1.08    2.85
   0  -5  -9    0.09    2.47
   0   5   9    2.11    1.96
   0  -5  10    0.22    2.93
   0   5 -10    1.36    2.15
   0  -5 -10    4.02    2.97
   0  -5  11   88.87    8.61
   0   5 -11   88.48    7.16
   0  -5 -11   81.42    7.94
   0   5 -12   -1.48    2.22
   0  -5  12   -1.02    3.19
   0  -5 -12   -0.11    2.65
   0  -5  13   36.99    6.70
   0   5 -13   38.77    5.48
   0  -5 -13   44.21    6.76
   0   5  13   33.91    6.54
   0  -5  13   42.84    7.17
   0   5 -14   -3.25    2.67
   0  -5  14   -4.82    3.91
   0  -5 -14   -3.16    2.78
   0  -5  14   -0.06    4.31
   0   5  14    7.69    5.34
   0   5 -15    7.79    3.26
   0  -5  15    1.05    4.27
   0   5  15    0.98    4.62
   0  -5 -15    3.86    3.20
   0  -5  16    0.69    4.06
   0   5  16    3.99    4.80
   0  -5  17   13.99    4.31
   0   5  17    9.70    5.90
   0  -5  17   14.06    5.60
   0  -5  18   -8.82    5.16
   0   5  18   -4.12    5.00
   0  -5  19   21.37    5.28
   0   5  19   20.82    4.84
   0  -5  20    3.66    3.00
   0   5  20   -1.29    2.57
   0   5  20    0.46    2.77
   0  -6   0  326.66    7.97
   0  -6   0  336.11   12.11
   0  -6   1    1.38    1.62
   0   6  -1   -1.23    2.13
   0  -6   1   -0.78    1.66
   0  -6   2 2432.05   22.65
   0  -6   2 2343.71   29.63
   0  -6   2 2384.61   32.76
   0  -6  -2 2423.20   26.03
   0   6  -2 2405.46   37.48
   0   6   2 2440.81   34.04
   0   6  -2 2347.07   19.73
   0  -6   3    0.54    1.54
   0   6   3    2.00    2.50
   0   6  -3    1.02    1.22
   0  -6   3    0.32    2.45
   0  -6   3    1.13    1.80
   0   6   3   -0.19    1.32
   0   6  -4 1001.35   18.78
   0   6   4  924.88   13.97
   0  -6   4  944.03   30.58
   0   6   4 1012.48   33.33
   0  -6  -4  952.39   35.00
   0  -6   4  984.60   15.37
   0   6   4  989.05   15.18
   0   6  -4  965.00   14.37
   0   6   4 1006.19   16.98
   0   6  -5    0.63    1.30
   0  -6  -5   -1.48    3.96
   0   6   5    1.29    3.14
   0  -6   5   -4.25    3.64
   0   6  -5    0.67    1.59
   0  -6   5   -0.62    1.38
   0   6   5   -1.29    1.87
   0   6   5   -1.55    2.00
   0   6   6 1296.60   48.34
   0  -6   6 1205.82   43.78
   0   6   6 1289.88   20.93
   0   6   6 1230.12   20.11
   0   6  -6 1259.00   19.48
   0   6  -7   -0.19    1.81
   0   6   7    0.51    1.99
   0  -6   8  375.16   15.13
   0   6   8  360.55   12.18
   0   6  -8  374.71   12.15
   0  -6   9   -1.70    2.88
   0   6  -9    1.94    2.27
   0  -6  10  141.53   10.48
   0   6 -10  124.83    8.12
   0   6  10  110.69    7.71
   0  -6 -10  118.01    9.21
   0   6 -11    2.85    2.38
   0  -6  11   -2.64    3.85
   0  -6 -11    2.00    2.59
   0  -6  12  363.79   18.03
   0   6 -12  340.69   14.72
   0  -6 -12  349.65   17.01
   0  -6  13   -2.28    3.38
   0   6 -13   -1.71    2.15
   0  -6 -13    3.19    3.20
   0  -6  13   -6.46    4.04
   0  -6  13    4.33    4.64
   0   6  13    3.47    3.90
   0  -6  14  180.10   13.43
   0   6 -14  174.22   11.60
   0  -6 -14  177.87   13.12
   0   6  14  168.85   14.28
   0  -6  14  198.46   15.66
   0   6 -15   -1.15    2.21
   0  -6  15   -5.05    3.66
   0  -6 -15    6.73    3.73
   0  -6  15    2.15    4.23
   0   6  15   -2.35    5.43
   0  -6  16  132.61   13.23
   0   6  16  109.31   11.65
   0   6  17    1.52    4.71
   0  -6  17    2.49    5.22
   0  -6  17    5.18    4.22
   0  -6  18  144.98   11.94
   0   6  18  129.15   11.38
   0   6  19    0.73    3.35
   0  -6  19    3.41    3.38
   0  -6  20   61.44    6.23
   0   6  20   59.99    6.23
   0   6  20   46.23    4.66
   0   6  20   73.82    7.23
   0  -7   0   13.05    3.15
   0  -7   0   10.29    4.13
   0  -7  -1  208.95    6.86
   0  -7   1  213.71    7.28
   0  -7   1  221.95   11.04
   0   7   2    1.93    1.50
   0   7  -2    0.85    2.27
   0  -7   2   -0.46    2.09
   0  -7   2   -0.09    1.58
   0  -7  -2   -0.04    1.59
   0  -7   2    1.48    1.67
   0   7   3   -0.68    1.41
   0  -7  -3   -1.89    1.50
   0   7  -3   -1.36    1.36
   0  -7   3   -0.23    1.87
   0   7   3    3.05    3.34
   0  -7   3    1.34    1.73
   0  -7   3   -0.35    2.24
   0   7   4    0.33    2.22
   0   7   4    2.86    1.66
   0  -7  -4    2.46    3.22
   0   7  -4    1.26    1.57
   0   7   4    1.46    1.69
   0  -7   4    0.62    1.57
   0  -7   4    1.40    2.79
   0   7   4   -1.41    3.50
   0  -7  -4   -1.62    1.31
   0   7   5   18.95    2.59
   0   7   5   20.34    3.50
   0   7  -5   19.05    2.70
   0  -7   5   21.79    6.07
   0   7   5   17.96    5.52
   0  -7   5   14.55    2.46
   0  -7  -5   21.30    7.25
   0   7   6    8.97    9.32
   0   7   6    1.81    4.15
   0  -7   6   -4.14    4.33
   0   7  -6    3.76    2.38
   0  -7   6    3.06    2.24
   0   7   7  197.93    9.03
   0   7  -7  204.23    8.68
   0  -7   7  174.84    7.72
   0   7   8    1.59    2.02
   0  -7   8    3.49    2.71
   0   7  -8    2.29    1.78
   0   7   9   -0.57    1.84
   0  -7   9   -0.67    3.17
   0   7  -9    0.20    1.80
   0   7  10   -2.65    2.09
   0  -7 -10   -2.19    2.68
   0   7 -10   -3.11    2.33
   0  -7  10    0.93    3.10
   0  -7 -11    7.49    3.16
   0   7 -11    6.56    3.05
   0  -7  11    5.58    3.39
   0  -7 -12    4.84    3.15
   0  -7  12   -0.27    3.22
   0   7 -12   -1.37    1.93
   0  -7  13   97.21   10.54
   0  -7 -13   91.58    9.39
   0   7 -13   84.86    7.83
   0  -7  13   79.20    7.13
   0   7  13   84.27    9.87
   0   7  13   73.01    8.51
   0   7  14    0.23    4.86
   0  -7  14    2.07    4.54
   0  -7 -14   -1.70    2.74
   0   7 -14   -0.72    2.27
   0  -7  14    7.83    4.70
   0   7  15   -2.02    4.31
   0  -7  15    0.05    4.40
   0  -7 -15    0.01    2.52
   0  -7  15    5.67    3.54
   0   7  16   -2.58    4.38
   0  -7  16    8.53    5.27
   0  -7  17   10.30    5.63
   0   7  17    4.77    4.62
   0  -7  17    7.48    4.15
   0   7  18   10.99    5.37
   0  -7  18   -1.98    4.31
   0  -7  19   46.50    6.81
   0   7  19   54.63    7.01
   0   7  20   -3.67    3.17
   0   7  20   -3.35    2.84
   0  -7  20   -3.67    2.39
   0  -8   0 9999.00   49.59
   0  -8   0 9949.52   74.91
   0   8   0 9983.17   67.07
   0   8   1    0.13    1.58
   0  -8   1    4.80    2.59
   0  -8   1    1.37    1.90
   0  -8  -1   -3.27    2.02
   0   8   2  477.69   10.86
   0  -8   2  488.54   11.63
   0  -8  -2  473.66   10.70
   0  -8   2  469.54   16.14
   0   8   3    0.25    1.40
   0   8   3    1.04    2.13
   0  -8   3    1.61    1.73
   0  -8   3   -3.57    2.09
   0  -8  -3    1.28    1.38
   0  -8  -3    0.88    1.35
   0   8  -3    0.06    2.28
   0  -8   3   -0.91    2.26
   0   8  -3    1.11    1.42
   0   8  -4  149.04    6.19
   0   8   4  145.53    6.59
   0   8   4  145.47    7.81
   0   8   4  152.28    9.23
   0  -8   4  151.18    6.90
   0  -8  -4  138.73    5.73
   0   8   4  150.23   12.64
   0  -8   4  159.49   12.46
   0   8   5   -0.48    2.43
   0   8   5    0.33    1.78
   0  -8   5   -1.01    1.75
   0  -8  -5    0.23    3.85
   0   8   5   -2.18    3.83
   0  -8   5    1.84    3.93
   0   8  -5    0.37    1.49
   0   8  -6 1417.08   21.28
   0   8   6 1353.27   23.90
   0   8   6 1391.45   23.31
   0   8   6 1381.18   48.91
   0  -8   6 1337.35   45.51
   0  -8   6 1336.90   21.19
   0   8   7    1.50    2.71
   0   8  -7    0.41    1.75
   0  -8   7   -0.13    1.85
   0   8  -8  423.28   13.28
   0   8   8  410.60   14.14
   0   8   9   -0.28    2.36
   0   8  -9    0.01    1.86
   0  -8   9   -0.45    2.93
   0   8 -10   56.64    5.86
   0   8  10   54.00    5.86
   0  -8  10   58.28    7.56
   0  -8 -11    0.24    3.08
   0  -8  11    2.87    3.98
   0   8 -11    1.13    1.90
   0   8 -12  761.11   22.22
   0  -8 -12  769.07   26.13
   0  -8  12  787.14   28.04
   0   8  13   -7.53    5.21
   0  -8 -13    0.24    3.60
   0   8  13    1.50    3.92
   0  -8  13    2.45    4.02
   0   8 -13    2.95    2.37
   0  -8  13    6.65    5.41
   0   8  14   47.67    7.86
   0  -8 -14   46.65    6.98
   0  -8  14   56.61    8.48
   0   8 -14   45.07    6.02
   0   8  14   46.82    8.52
   0  -8  14   60.27    9.13
   0  -8  15   -1.69    4.48
   0   8  15   -5.34    4.56
   0   8  15   -0.48    3.78
   0   8  16    9.01    5.64
   0  -8  16    9.55    5.17
   0  -8  17    4.33    4.40
   0   8  17   -1.66    4.00
   0   8  18  211.13   14.17
   0  -8  18  235.24   14.94
   0   8  19   -2.54    2.76
   0   8  19    1.48    3.04
   0  -8  19   -3.85    3.67
   0   8  20  136.90    9.07
   0  -8  20  124.30    8.05
   0   9   0    5.82    2.39
   0  -9   0    9.97    4.12
   0  -9   0   13.56    3.27
   0   9   0    7.12    3.18
   0   9   1   25.42    3.01
   0  -9  -1   23.23    3.06
   0  -9   1   25.10    3.15
   0  -9  -1   23.17    4.42
   0  -9   1   26.10    4.54
   0   9   2   -1.38    1.54
   0  -9  -2   -0.65    1.68
   0  -9   2   -0.13    2.06
   0  -9   2   -1.86    2.06
   0   9   3   24.23    3.15
   0  -9   3   21.54    3.03
   0  -9  -3   22.30    2.67
   0   9  -3   31.20    5.77
   0   9   4   -2.27    2.08
   0  -9   4    3.49    2.38
   0   9  -4   -1.65    2.65
   0  -9  -4   -1.68    1.73
   0  -9   4   -2.28    2.62
   0   9  -4   -0.36    1.49
   0   9   5    0.75    1.93
   0   9   5   -1.97    2.97
   0   9  -5    0.96    1.58
   0   9   5    1.48    3.71
   0  -9   5    2.25    2.14
   0  -9   5    4.63    3.49
   0   9   6    3.57    2.47
   0   9   6   -1.56    2.80
   0   9  -6   -1.00    1.83
   0  -9   6    0.48    1.87
   0  -9   6   -2.34    4.49
   0   9   7   33.13    4.63
   0   9  -7   36.29    4.18
   0  -9   7   34.36    3.99
   0   9   8   -2.06    2.46
   0   9  -8   -2.77    1.97
   0   9   9    1.89    2.30
   0  -9   9   -1.43    3.58
   0   9  -9    1.46    1.87
   0   9  10   -0.89    1.96
   0  -9  10    1.35    3.24
   0   9 -10    2.49    2.62
   0  -9 -11   24.39    5.20
   0  -9  11   19.51    4.80
   0   9 -11   19.73    3.79
   0  -9 -12   -0.01    3.75
   0  -9  12   -1.93    3.23
   0   9 -12   -1.08    2.67
   0   9  13    0.49    4.85
   0  -9 -13    2.29    2.79
   0   9  13   11.82    5.63
   0  -9  13   17.77    7.55
   0   9 -13    6.95    3.26
   0   9  14   -3.09    4.77
   0  -9 -14   -0.78    2.77
   0  -9  14    1.70    3.43
   0   9  14    1.16    4.63
   0  -9  14    0.55    4.17
   0   9  15   24.77    6.70
   0  -9  15   15.63    5.84
   0   9  15   22.89    6.36
   0  -9  16    3.00    5.49
   0   9  16    5.05    5.10
   0  -9  17   53.69    8.14
   0   9  17   44.93    7.50
   0  -9  18    2.02    3.94
   0   9  18    7.50    4.58
   0   9  18    3.68    3.49
   0   9  19   87.33    8.45
   0   9  19   67.96    7.12
   0  -9  19   83.38    7.58
   0   9  20   -1.11    3.28
   0  -9  20   -1.95    2.13
   0  10   0 7111.11   49.78
   0  10   0 7036.97   61.77
   0  10   1    1.20    2.00
   0  10  -1   -0.72    1.65
   0 -10   1   -2.26    2.42
   0 -10  -1   -0.62    2.14
   0 -10   1    0.05    2.14
   0 -10  -1   -0.65    1.89
   0  10   2 1005.22   17.61
   0 -10  -2 1051.24   17.82
   0 -10   2 1011.19   27.16
   0 -10   2 1076.94   19.17
   0  10   3    0.18    1.80
   0  10  -3    0.94    2.91
   0 -10  -3   -0.31    1.64
   0 -10   3    0.80    2.04
   0  10   4   11.47    2.92
   0  10  -4   10.49    4.16
   0 -10  -4   13.10    2.69
   0 -10   4   10.97    2.62
   0  10   5    2.15    2.99
   0  10   5    1.56    2.07
   0 -10   5    0.63    2.18
   0  10  -5    1.65    2.09
   0  10  -5   -1.46    3.25
   0  10   6 3275.11   42.49
   0  10  -6 3270.83   34.79
   0  10   6 3265.03   38.52
   0 -10   6 3264.57   36.45
   0  10   7   -4.53    3.21
   0  10   7   -2.75    2.63
   0 -10   7    0.24    1.96
   0  10  -7   -0.70    1.70
   0  10   8   16.74    4.07
   0  10  -8   12.27    2.84
   0  10   9    5.06    2.69
   0 -10   9   -1.12    2.98
   0  10  -9    2.49    2.21
   0  10  10   22.93    4.27
   0  10 -10   30.46    4.46
   0 -10  10   28.69    5.86
   0  10  11   -1.38    2.69
   0 -10 -11   -2.27    3.17
   0 -10  11   -2.12    3.18
   0  10 -11    2.51    2.38
   0  10  12  648.80   26.23
   0  10 -12  556.34   25.82
   0 -10  12  766.11   28.59
   0  10 -12  771.29   22.49
   0 -10 -12  745.42   26.58
   0  10  12  694.30   28.20
   0 -10  12  642.49   19.59
   0  10  13   -2.09    5.17
   0  10 -13    1.79    5.01
   0 -10 -13   -3.61    3.41
   0  10  13    5.55    5.05
   0 -10  13    0.62    3.82
   0 -10  13   -4.93    3.69
   0  10  14   64.71   10.04
   0 -10 -14   57.47    7.78
   0 -10  14   57.25    8.36
   0 -10  14   76.75   10.38
   0  10  14   65.98    9.74
   0  10  15    0.81    5.23
   0 -10  15    5.10    4.53
   0  10  15    1.06    4.12
   0  10  16   41.41    7.86
   0 -10  16   49.39    8.42
   0 -10  17   -3.22    4.61
   0  10  17   -2.20    4.84
   0 -10  18  232.19   13.79
   0  10  18  195.09   13.20
   0 -10  18  219.68   11.79
   0  10  19   -0.08    3.51
   0  10  19    5.47    3.67
   0 -10  19   -1.55    3.06
   0  11   0    0.96    2.25
   0 -11   0    0.37    2.33
   0  11  -1   10.81    2.66
   0  11   1    7.37    2.69
   0 -11   1    7.40    3.26
   0 -11  -1    6.60    2.47
   0 -11  -1    9.53    3.34
   0 -11   1    9.01    2.77
   0  11   2   -0.95    2.02
   0 -11   2   -0.16    2.45
   0 -11  -2   -1.07    3.02
   0 -11  -2   -0.45    1.90
   0 -11   2   -0.36    2.07
   0  11   3  110.75    6.37
   0 -11  -3  125.90    6.78
   0 -11   3  122.09    7.19
   0 -11   4    1.29    2.54
   0 -11  -4   -1.13    1.85
   0  11   5   16.99    3.33
   0  11   5   15.16    4.15
   0 -11   5   23.03    3.74
   0 -11  -5   18.32    2.82
   0  11   6    2.33    3.39
   0  11   6    2.03    2.53
   0  11  -6    2.13    2.27
   0 -11   6    0.79    2.13
   0  11   7   13.14    3.95
   0  11   7   15.59    3.76
   0 -11   7   14.30    3.53
   0  11  -7   11.39    2.79
   0  11   8    4.15    3.46
   0  11  -8    3.48    2.09
   0  11   9    4.49    2.99
   0 -11   9    5.55    4.07
   0  11  -9    6.01    2.47
   0  11  10   -0.10    2.95
   0  11 -10    1.44    2.18
   0 -11  10   -0.05    3.21
   0  11  11    8.60    3.19
   0 -11 -11   14.41    4.72
   0 -11  11   12.47    4.89
   0  11 -11   11.04    3.03
   0 -11  12   -4.03    4.36
   0  11  12   -2.12    5.32
   0  11 -12   10.61    5.25
   0 -11 -12    5.19    3.36
   0 -11  12    0.96    3.78
   0  11  12   -1.55    3.87
   0 -11  13   23.62    6.03
   0  11  13   15.05    5.80
   0  11 -13    7.98    4.96
   0 -11 -13   25.47    5.90
   0 -11  13   20.06    5.05
   0  11  13   30.73    8.12
   0  11 -14   -4.31    4.91
   0  11  14   -1.61    4.99
   0  11  14    0.65    4.50
   0 -11  14   -0.69    3.23
   0  11  15   15.74    6.22
   0 -11  15   13.57    5.14
   0  11  15   12.70    5.35
   0  11  16    1.56    4.24
   0 -11  16   -0.13    4.43
   0 -11  17   14.10    4.37
   0  11  17   13.00    4.93
   0 -11  18   -0.49    2.99
   0  11  18   -1.02    4.29
   0  11  18    5.10    4.10
   0 -11  18   -1.08    3.33
   0  11  19    8.89    4.52
   0 -11  19   11.03    3.67
   0  11  19    2.84    2.54
   0  12   0 1936.89   28.65
   0 -12   0 2000.59   27.92
   0 -12   0 2013.54   49.20
   0  12   1   -1.79    2.37
   0  12  -1   -3.73    2.54
   0 -12   1   -2.91    2.69
   0 -12   1   -3.12    2.46
   0 -12  -1    2.64    2.23
   0  12   2 1503.04   23.82
   0 -12  -2 1532.06   24.02
   0 -12   2 1551.07   25.22
   0  12   3   -1.84    2.27
   0 -12  -3    0.00    2.16
   0 -12   3    1.88    2.30
   0 -12   4  549.05   15.60
   0 -12  -4  521.69   13.98
   0  12   5    0.78    2.23
   0  12   5    0.57    3.40
   0 -12   5    1.34    2.10
   0  12   6 1691.89   34.36
   0  12   6 1690.64   30.01
   0  12   7    0.70    2.38
   0  12   7   -0.59    3.16
   0 -12   7   -1.40    2.15
   0  12  -7    0.84    1.73
   0  12   8   15.05    4.09
   0 -12   8   10.68    2.77
   0  12  -8   10.86    3.07
   0  12   9   -4.20    3.79
   0 -12   9   -0.26    2.86
   0  12  -9    2.78    2.22
   0  12 -10   81.42    7.23
   0  12  10   71.45    7.94
   0 -12  10   68.68    8.54
   0 -12  11    0.81    3.50
   0  12 -11   -1.70    2.24
   0  12  11    3.08    3.10
   0 -12  11   -2.08    3.73
   0 -12  12  319.80   19.02
   0  12  12  319.83   19.46
   0  12 -12  292.04   20.06
   0 -12 -12  374.54   19.30
   0 -12  12  313.26   14.32
   0  12  12  338.98   20.71
   0 -12  13    2.45    3.94
   0  12 -13   -0.10    4.34
   0  12  13    1.65    5.97
   0 -12 -13    3.22    3.11
   0  12  13   -3.61    5.19
   0  12  14  229.47   16.83
   0  12  14  198.34   16.21
   0  12 -14  192.24   15.41
   0  12  15    2.30    4.59
   0  12  15   -3.63    5.38
   0 -12  15   -2.60    4.45
   0  12 -15    5.17    3.98
   0 -12  16   -4.25    4.72
   0  12  16    0.06    3.79
   0  12  17   -0.10    3.59
   0 -12  17   -3.66    3.82
   0  12  17   -3.46    5.53
   0 -12  18  264.47   13.86
   0 -12  18  265.89   11.93
   0  12  18  266.44   14.80
   0  12  19    7.42    4.25
   0 -12  19    4.55    2.81
   0  13   0   -1.00    2.40
   0 -13   0    4.39    2.72
   0 -13   0    1.02    3.00
   0  13  -1    2.00    2.50
   0  13   1    4.56    2.30
   0 -13   1    5.44    2.87
   0 -13  -1    4.47    2.71
   0  13   2    1.64    1.97
   0  13  -2    3.33    2.33
   0 -13  -2    0.91    2.14
   0 -13   2   -0.20    2.40
   0  13   3    4.74    2.44
   0 -13   3    8.86    3.02
   0 -13  -3   10.61    2.84
   0  13   4    3.77    2.22
   0 -13   4    3.28    2.80
   0 -13  -4    3.41    2.59
   0  13   5   44.04    4.99
   0  13   5   52.11    7.28
   0 -13   5   49.80    5.38
   0  13   6    1.05    3.11
   0  13   6   -1.28    2.08
   0 -13   6    1.22    2.43
   0  13   7   60.63    7.55
   0  13   7   62.67    6.68
   0 -13   7   60.35    6.02
   0  13   8    0.69    2.96
   0 -13   8    0.24    1.95
   0  13   9   12.44    4.19
   0 -13   9    6.20    4.09
   0  13  -9    7.65    3.15
   0 -13  10   -0.19    3.31
   0  13 -10   -0.99    2.03
   0 -13  11  123.79   11.64
   0  13  11  124.20   12.81
   0  13  11  127.47   10.88
   0  13  11  116.39   12.13
   0 -13  11  106.92    8.76
   0 -13  12    1.20    3.45
   0  13  12    2.16    5.53
   0  13 -12   -1.36    5.44
   0 -13 -12   -1.23    3.26
   0  13  12   -0.61    5.47
   0 -13  12    3.79    4.19
   0 -13  13   67.67    8.95
   0  13 -13   70.80   11.01
   0  13  13   62.14    9.22
   0 -13 -13   74.89    9.13
   0  13  13   70.99   11.23
   0  13  14   10.19    6.10
   0  13  14   -1.44    4.88
   0  13 -14   -0.20    4.51
   0  13  15   33.10    7.41
   0 -13  15   35.45    7.35
   0  13  15   23.90    6.30
   0  13 -15    9.15    4.74
   0  13  16   -5.28    5.84
   0 -13  16   -5.21    4.87
   0  13  16   -1.15    3.86
   0  13  17    3.69    4.63
   0  13  17   12.14    4.84
   0 -13  17    3.60    3.55
   0  13  18    1.83    2.46
   0 -13  18    1.30    2.71
   0  13  18    5.28    4.38
   0  13  18    1.33    2.71
   0 -13  18   -2.21    3.32
   0  13  19   14.00    3.78
   0 -13  19   18.63    3.38
   0 -14   0  424.23   14.29
   0 -14  -1   -0.59    2.40
   0 -14   1   -0.51    2.38
   0  14  -2  496.40   15.94
   0 -14   2  529.03   16.16
   0 -14  -2  517.90   15.41
   0 -14   3    2.39    2.57
   0 -14  -3   -0.88    2.36
   0  14   4   96.68    9.69
   0 -14   4  119.84    8.14
   0 -14  -4  123.58    7.76
   0  14   5    0.81    3.61
   0 -14   5   -2.79    2.64
   0  14   6 1256.65   33.20
   0 -14   6 1394.10   27.96
   0  14   7    7.01    4.62
   0 -14   7    0.46    2.20
   0  14   8  290.02   16.38
   0 -14   8  333.14   16.37
   0 -14   8  317.84   14.11
   0  14   9   -0.10    2.97
   0 -14   9    1.39    3.20
   0 -14  10  224.16   15.07
   0  14  10  224.93   15.30
   0  14  10  195.11   13.75
   0 -14  10  198.94   10.70
   0 -14  11   -5.57    4.29
   0  14  11    5.38    5.20
   0  14 -11   -2.36    5.02
   0  14  11   -1.74    3.37
   0 -14  11   -1.25    3.72
   0  14  11    2.11    4.79
   0 -14  12  288.92   17.64
   0  14 -12  206.60   17.50
   0  14  12  253.59   17.25
   0 -14 -12  266.12   16.05
   0  14  12  222.60   17.68
   0 -14  12  246.63   12.97
   0  14  13  -11.06    6.13
   0  14  13    2.28    4.74
   0  14 -13   -5.31    5.40
   0  14  14   92.59   11.08
   0  14  14   91.27   11.51
   0  14 -14   82.05   10.77
   0  14  15    1.75    4.93
   0  14  15   -1.39    5.06
   0 -14  15    3.67    4.27
   0  14  15    4.28    5.09
   0  14 -15    1.41    3.78
   0  14  16   32.18    7.24
   0  14  16   18.82    5.23
   0 -14  16   28.00    6.12
   0  14 -16   17.61    5.11
   0  14  17    1.85    4.05
   0 -14  17    6.50    3.92
   0  14  17    0.89    3.60
   0  14  17    0.35    2.27
   0 -14  18  142.81    8.06
   0 -14  18  151.51    9.62
   0  14  18  138.92    7.12
   0  14  18  147.89   10.39
   0 -15   0    1.46    2.44
   0 -15   1    9.63    3.55
   0 -15  -1    7.07    3.19
   0 -15   2   -2.37    2.58
   0 -15  -2   -4.94    2.67
   0 -15  -3   10.22    3.26
   0 -15   3   15.83    3.89
   0  15   4    4.27    4.42
   0 -15   4    1.62    2.65
   0 -15  -4   -2.43    2.08
   0  15   5   67.25    8.79
   0 -15   5   77.01    7.17
   0  15   6    1.51    3.87
   0 -15   6    0.92    2.39
   0  15   7   -0.86    4.30
   0 -15   7    1.65    2.39
   0  15   8    2.34    3.52
   0 -15   8   -0.53    2.65
   0 -15   8   -1.77    2.57
   0  15   9    8.16    3.58
   0 -15   9    1.63    3.24
   0  15  10   -4.00    3.65
   0 -15  10   -5.00    3.96
   0  15  10    8.91    5.75
   0  15  10   -1.40    5.79
   0 -15  10   -2.66    4.21
   0  15  10    0.37    4.47
   0  15  11    7.33    4.20
   0 -15  11   13.29    4.94
   0  15  11   11.38    5.84
   0  15 -11   16.15    5.96
   0  15  11   11.05    7.18
   0 -15  11   15.95    4.72
   0  15  11    8.68    4.33
   0 -15 -12    0.16    2.53
   0  15  12    5.11    5.69
   0  15 -12   -5.71    6.19
   0 -15  12    1.35    2.86
   0  15  12    5.16    7.15
   0  15  12    3.83    4.36
   0  15  13   40.74    8.83
   0  15  13   33.41    8.03
   0  15 -13   34.11    8.31
   0  15  14    0.39    4.83
   0  15  14  -10.00    6.98
   0  15  14    1.11    4.59
   0  15 -14    3.72    5.00
   0  15  15    9.05    5.14
   0  15  15   -5.65    4.65
   0 -15  15    2.39    3.78
   0  15 -15    2.77    4.28
   0  15  16    0.87    3.94
   0  15  16   -4.30    5.04
   0  15  16   -1.28    3.48
   0 -15  16   -2.81    3.37
   0  15 -16    8.94    4.71
   0  15  17   17.60    5.38
   0 -15  17   20.75    4.99
   0  15  18    3.85    3.20
   0 -15  18    2.49    2.39
   0 -16   0 1598.39   29.77
   0 -16  -1   -3.19    2.30
   0 -16   1   -0.82    2.61
   0 -16   2  496.92   17.17
   0 -16  -2  472.97   16.17
   0 -16  -3   -0.18    2.02
   0 -16   3    2.31    2.91
   0  16   4  583.79   23.65
   0 -16  -4  578.95   17.85
   0 -16   4  601.15   19.25
   0  16   5   -5.01    4.73
   0 -16   5   -0.21    2.38
   0  16   6  928.53   30.92
   0 -16   6  972.29   25.39
   0  16   7    0.36    3.56
   0 -16   7    0.41    2.58
   0  16   8  738.70   28.25
   0 -16   8  766.81   23.01
   0 -16   8  796.96   25.96
   0  16   9   -0.58    3.32
   0 -16   9    5.48    4.06
   0  16   9    1.30    4.65
   0  16   9    4.01    5.64
   0  16   9    1.60    6.65
   0 -16   9   -5.14    3.94
   0  16   9   -2.73    4.59
   0  16  10   30.92    5.82
   0 -16  10   38.89    6.86
   0  16  10   36.68    7.82
   0  16  10   31.12    7.96
   0 -16  10   36.20    7.42
   0  16  10   30.05    8.15
   0  16  11    1.48    3.24
   0  16  11    4.11    5.45
   0  16 -11   10.68    7.79
   0 -16  11    4.90    3.35
   0  16  11   -5.22    5.89
   0 -16  11   10.14    5.18
   0  16  11   -7.96    5.80
   0  16  12  388.64   23.05
   0  16  12  490.14   26.26
   0  16  12  461.13   22.93
   0  16 -12  412.69   24.40
   0  16  13    0.64    5.01
   0  16  13   -6.02    5.52
   0  16  13    3.01    4.56
   0  16 -13    0.44    5.34
   0  16  14  145.16   14.03
   0  16  14  115.67   12.27
   0  16  14  134.87   12.16
   0  16 -14  107.32   12.31
   0  16  15    1.70    4.02
   0  16  15    8.20    5.55
   0  16  15   -0.68    4.14
   0 -16  15    2.91    3.46
   0  16 -15    3.90    4.43
   0  16  16   33.11    5.03
   0  16  16   23.21    6.35
   0 -16  16   31.26    5.81
   0  16  16   26.85    5.95
   0  16 -16   17.93    4.71
   0  16  17   -0.52    2.25
   0  16  17    5.38    3.87
   0  16  17    3.44    3.46
   0 -16  17    2.63    3.13
   0  16  18   74.02    6.96
   0 -16  18   78.06    6.07
   0 -17   0   -0.66    2.80
   0 -17  -1   35.74    5.34
   0 -17   1   34.47    5.23
   0 -17   2    4.04    3.10
   0 -17  -2    4.00    3.25
   0  17   3    8.08    3.83
   0 -17   3   10.68    3.69
   0 -17  -3   11.85    3.73
   0  17   4    1.99    4.30
   0 -17   4    0.69    2.60
   0 -17  -4   -2.60    2.31
   0  17   5    2.87    4.36
   0 -17   5    0.31    2.67
   0  17   6    0.01    4.11
   0 -17   6   -2.28    2.98
   0  17   7  164.20   14.16
   0 -17   7  162.66   11.14
   0  17   8    8.01    5.51
   0 -17   8    2.17    2.72
   0 -17   8    3.65    3.62
   0  17   8   -3.81    4.11
   0  17   8    5.21    4.79
   0  17   8   -2.94    6.83
   0 -17   8   -6.47    3.67
   0  17   8   -5.69    5.86
   0  17   9    0.69    3.91
   0 -17   9    7.74    3.97
   0  17   9    8.44    4.75
   0  17   9   11.65    6.81
   0  17   9   -0.92    6.24
   0 -17   9    8.39    4.23
   0  17   9    5.12    5.33
   0  17  10   -5.92    4.01
   0 -17  10   -1.38    2.74
   0  17  10    6.77    5.51
   0  17  10   11.64    6.72
   0  17 -10   -2.30    5.89
   0  17  10   -3.24    5.28
   0  17  10   -3.46    4.35
   0 -17  10   -1.35    3.72
   0  17  11    4.46    3.15
   0  17  11   -1.50    5.14
   0  17 -11    6.74    6.51
   0 -17  11   -0.18    2.82
   0  17  11    0.39    5.81
   0  17  11    3.94    4.67
   0  17  12   11.05    6.23
   0  17  12   -5.04    5.97
   0  17  12    1.71    4.86
   0  17 -12    2.26    5.78
   0  17  13   10.93    5.75
   0  17  13   11.13    5.60
   0  17  13   18.71    7.19
   0  17  13   22.88    6.26
   0  17 -13   20.71    7.16
   0  17  14    0.18    4.52
   0  17  14   -0.39    4.62
   0  17 -14    6.57    6.40
   0  17  14   -1.71    4.98
   0  17  14   -6.03    5.32
   0  17  15   -5.99    4.70
   0  17  15    1.54    2.94
   0  17  15   -1.38    4.50
   0  17  15    1.40    3.58
   0 -17  15    2.93    3.48
   0  17 -15    2.30    3.85
   0  17  16   -1.83    2.33
   0  17  16    8.98    5.47
   0 -17  16   -2.64    3.44
   0  17  16   -0.75    3.30
   0  17 -16   -2.56    3.64
   0  17  17   12.86    2.81
   0  17  17   11.46    4.29
   0 -17  17   10.15    2.98
   0 -18   0 3797.06   49.76
   0 -18   1    4.49    2.75
   0 -18  -1    1.69    2.51
   0 -18   2  137.98    9.92
   0 -18  -2  145.50   10.02
   0 -18  -3    0.53    2.56
   0 -18   3   -0.03    2.90
   0  18   3    5.83    4.83
   0 -18   4   14.18    3.72
   0 -18  -4   20.49    4.28
   0  18   4   21.78    5.96
   0 -18   5   -1.42    2.93
   0  18   5    3.48    4.71
   0 -18   6  476.49   18.93
   0  18   6  438.42   22.66
   0  18   7    2.33    5.44
   0  18   7    2.44    4.68
   0  18   7    2.12    3.56
   0  18  -7   -4.37    4.51
   0  18   7   -6.71    5.26
   0  18   7   -4.37    5.50
   0  18   7   -1.97    7.10
   0 -18   7    0.94    2.45
   0 -18   7    3.32    3.63
   0  18   8  127.28   12.70
   0 -18   8  131.84   10.13
   0 -18   8  143.36   11.36
   0  18   8  144.44   12.19
   0  18   8  128.51   12.68
   0  18   8  133.34   13.92
   0  18   8  131.70   13.71
   0  18   8  102.71   12.56
   0 -18   8  118.85    8.63
   0  18   9    0.09    3.68
   0 -18   9    3.81    3.19
   0  18   9    4.61    5.20
   0  18   9   -1.15    4.78
   0  18   9    3.15    5.33
   0  18   9   -4.30    6.09
   0 -18   9   -0.29    3.93
   0  18   9   -0.80    4.95
   0  18  10    0.62    3.37
   0  18  10   -0.01    5.77
   0  18  10    1.40    4.81
   0  18 -10    3.14    5.36
   0  18  10    6.63    5.52
   0 -18  10   -1.13    3.12
   0  18  10    5.33    6.01
   0  18  10    1.35    4.69
   0  18  11    2.57    5.07
   0  18  11    4.50    5.67
   0  18  11    5.36    6.92
   0  18  11    5.80    5.27
   0  18 -11   -7.00    5.71
   0  18 -12  142.75   14.70
   0  18  12  154.22   14.70
   0  18  12  143.76   14.06
   0  18  12  160.09   13.19
   0  18  12  161.03   13.40
   0  18  13    1.43    4.56
   0  18  13    4.70    5.37
   0  18 -13    1.68    4.94
   0  18  13    3.22    4.24
   0  18  13    0.93    5.31
   0  18  13   -5.20    4.03
   0  18  14   37.72    6.93
   0  18  14   43.73    6.16
   0  18  14   43.03    8.23
   0  18  14   27.12    6.02
   0  18 -14   36.99    7.80
   0  18  15    2.58    2.76
   0  18  15   -2.50    4.25
   0  18  15   -2.20    3.47
   0 -18  15    3.61    3.49
   0  18 -15    4.89    4.25
   0  18  16   10.15    2.91
   0  18 -16    6.60    3.69
   0  18  16    4.71    3.77
   0 -18  16   14.37    3.78
   0  18  17    0.51    3.21
   0 -18  17    3.20    2.34
   0 -19   0    2.21    2.90
   0 -19  -1    0.73    2.37
   0 -19   1    1.54    3.11
   0 -19  -2   -0.54    3.01
   0 -19   2   -0.32    2.98
   0  19   2    2.75    3.56
   0 -19  -3   22.77    4.59
   0 -19   3   26.03    5.28
   0  19   3   19.51    5.43
   0 -19  -4    0.22    2.27
   0 -19   4   -0.46    2.59
   0  19   4   -6.64    4.84
   0 -19   5    0.08    2.89
   0  19   5   -1.88    3.77
   0  19   6   -4.17    5.50
   0  19   6   -7.93    4.79
   0  19   6   -3.23    3.33
   0  19  -6   -3.08    4.22
   0 -19   6    1.50    2.99
   0 -19   6    6.77    3.21
   0  19   6   -1.29    4.71
   0  19   6   -1.50    6.15
   0  19   6    0.54    3.95
   0  19   7    8.31    4.05
   0  19   7    5.04    5.47
   0  19   7    6.46    5.22
   0  19   7    8.29    3.44
   0  19  -7   10.14    5.06
   0 -19   7   19.53    4.65
   0 -19   7   15.76    4.56
   0  19   7   13.10    6.26
   0  19   7    5.38    6.16
   0  19   7   13.63    6.76
   0 -19   7    9.49    3.17
   0 -19   7    8.22    3.59
   0  19   8    0.30    4.12
   0  19   8   -2.31    6.07
   0  19   8   -4.04    5.15
   0  19   8    5.60    4.58
   0 -19   8   -5.24    3.38
   0 -19   8   -4.72    3.40
   0  19   8    6.69    6.15
   0  19   8    7.60    5.37
   0  19   8   -0.18    4.77
   0  19   9    6.68    5.11
   0  19   9    4.50    5.16
   0  19   9   10.13    6.44
   0  19   9   -0.39    4.10
   0 -19   9   -1.60    2.79
   0  19   9   10.79    6.35
   0  19  -9   -0.64    5.47
   0  19   9    2.67    5.49
   0  19   9    6.32    6.63
   0  19  10    0.23    4.95
   0  19  10   -1.69    5.53
   0  19 -10   -1.75    5.16
   0  19  10    4.72    5.00
   0  19  10   -1.61    3.65
   0  19  10   -0.25    5.70
   0  19  10   -3.13    5.79
   0  19  11    4.61    5.11
   0  19  11    7.68    4.76
   0  19 -11   13.85    6.55
   0  19  11    8.12    5.00
   0  19  11   14.16    5.12
   0  19  11   21.44    6.64
   0  19  11   12.62    5.36
   0  19  12   -7.31    5.30
   0  19  12   -0.68    4.57
   0  19 -12    1.07    5.75
   0  19  12   -5.07    4.12
   0  19  12   -3.34    5.29
   0  19  12    0.81    4.19
   0  19  13   10.02    5.57
   0  19  13   12.61    5.29
   0  19  13   16.73    4.76
   0  19  13    6.19    5.45
   0  19  13   18.50    6.28
   0  19 -13    8.83    6.04
   0  19  14   -0.57    3.15
   0  19  14   -3.35    4.67
   0  19  14    5.85    4.47
   0  19 -14   -1.19    4.75
   0  19  15   -4.27    3.05
   0  19  15    1.43    4.50
   0 -19  15    4.11    3.37
   0  19 -15    2.63    4.19
   0  19  16    3.17    2.33
   0  19 -16   -0.94    2.76
   0  19  16    3.91    3.88
   0 -19  16    2.39    2.60
   0 -20   0 1227.53   30.70
   0 -20  -1    1.87    3.12
   0 -20   1    1.00    2.99
   0  20   2  114.01   11.29
   0 -20   2  111.45    9.58
   0 -20  -2  114.30    9.61
   0  20   3   -2.39    4.31
   0 -20  -3    0.70    2.99
   0 -20   3   -2.72    3.83
   0  20  -4  136.71   12.05
   0  20   4  129.59   10.96
   0 -20   4  140.27   10.99
   0 -20  -4  130.84    9.99
   0  20   4  122.10   13.67
   0 -20   4  126.40    9.98
   0  20   4  136.04   12.64
   0  20   5   -3.21    4.13
   0  20   5    9.63    6.61
   0  20   5   -3.05    3.84
   0  20  -5    0.26    4.81
   0  20  -5    2.73    4.34
   0 -20   5    0.91    2.65
   0  20   5    1.75    4.78
   0  20   5    0.22    6.60
   0 -20   5    0.35    2.27
   0  20   6  728.24   29.53
   0  20   6  648.00   23.55
   0  20   6  648.91   26.89
   0  20   6  665.25   24.22
   0  20  -6  674.68   25.94
   0 -20   6  733.67   23.98
   0 -20   6  790.69   25.50
   0  20   6  697.59   30.84
   0  20   6  694.03   28.68
   0 -20   6  683.44   20.72
   0  20   7    6.35    4.43
   0  20   7    7.04    5.32
   0  20   7    4.18    3.79
   0  20   7    3.47    4.61
   0 -20   7   -3.18    2.75
   0 -20   7    2.70    3.14
   0  20   7   10.51    7.22
   0  20   7    2.28    6.29
   0 -20   7   -3.78    2.80
   0  20   8    9.59    6.27
   0  20   8   17.77    5.85
   0  20   8   12.81    5.43
   0 -20   8   12.93    3.92
   0 -20   8   14.59    4.52
   0  20   8   13.07    6.22
   0  20  -8    7.42    5.74
   0  20   8    7.38    6.22
   0  20   8    8.51    5.11
   0  20   9    0.93    5.96
   0  20   9   -1.78    4.31
   0  20   9   -2.92    3.66
   0  20   9    0.05    5.81
   0  20  -9   -4.71    6.37
   0  20   9   -3.50    5.44
   0  20   9   -0.11    5.30
   0  20  10   72.75   10.09
   0  20  10   61.22    8.93
   0  20 -10   64.68    8.88
   0  20 -10   62.23   10.39
   0  20  10   66.23   10.27
   0  20  10   71.81    9.07
   0  20  10   48.02    9.74
   0  20  10   61.51   10.02
   0  20  11   -5.55    5.27
   0  20  11    7.09    4.55
   0  20  11    5.06    4.20
   0  20 -11   10.67    6.24
   0  20  11    1.51    3.65
   0  20  11   -0.16    5.68
   0  20  11   -5.44    5.06
   0  20 -12  305.84   19.37
   0  20  12  354.73   16.88
   0  20  12  327.67   19.74
   0  20  12  301.65   19.09
   0  20  12  313.22   17.00
   0  20  12  310.86   17.24
   0  20 -13    2.16    4.63
   0  20  13   -1.90    3.49
   0  20  13    2.23    5.85
   0  20  13   -2.22    4.75
   0  20  14  169.40   10.18
   0  20  14  173.77   13.27
   0 -20  14  192.97   12.05
   0  20 -14  145.13   12.22
   0  20  15    3.84    2.70
   0  20  15    0.98    3.63
   0 -20  15   -6.46    3.30
   0  20 -15    2.95    4.07
   0  20  16    9.07    2.31
   0  20 -16   10.28    3.32
   0  20  16    0.72    3.25
   0 -20  16    7.57    2.77
   0  21   0   -1.33    6.44
   0 -21   0    0.72    2.91
   0  21   0    6.41    4.27
   0  21   0    4.69    5.59
   0 -21   0   -5.76    4.45
   0  21  -1    4.03    3.54
   0  21  -1    2.00    4.53
   0  21   1    2.54    3.51
   0  21   1    6.89    5.42
   0 -21  -1    1.76    2.76
   0 -21   1   -2.36    3.18
   0  21  -1    0.20    4.95
   0  21   1    2.74    4.71
   0  21   1   -1.01    3.88
   0 -21  -1    3.40    3.78
   0 -21   1   -2.77    4.22
   0  21  -2    0.28    3.90
   0  21   2   -3.62    4.32
   0  21   2    6.34    4.59
   0  21  -2   -0.25    3.99
   0 -21   2    1.80    3.01
   0 -21  -2    0.47    2.66
   0  21   2    6.31    4.81
   0  21   2    0.98    3.62
   0 -21   2   -0.02    3.89
   0 -21  -2    0.76    4.11
   0 -21  -3   24.98    5.44
   0 -21   3   13.38    5.12
   0  21   3   11.71    4.74
   0  21  -3   11.85    5.01
   0  21  -3   12.96    4.14
   0 -21  -3   11.77    3.97
   0 -21   3   16.74    4.53
   0  21   3    5.32    4.65
   0  21   3   15.14    5.66
   0 -21   3   11.78    3.34
   0  21   4    0.41    5.14
   0  21   4    6.66    4.65
   0  21  -4   -0.67    3.95
   0  21  -4    1.61    5.25
   0 -21   4    2.75    3.37
   0  21   4  -12.32    6.23
   0 -21   4    2.49    2.73
   0  21   4   -3.01    3.71
   0  21   5    6.20    4.35
   0  21   5   -1.15    4.84
   0  21   5    5.29    4.01
   0  21  -5    7.31    5.39
   0  21  -5    6.84    4.91
   0 -21   5    6.78    3.71
   0  21   5   11.04    6.87
   0  21   5   -0.37    6.04
   0 -21   5   13.41    3.60
   0  21   6    1.76    4.03
   0  21   6   -6.31    6.07
   0  21  -6   -1.17    4.37
   0  21   6   -4.82    4.87
   0 -21   6    3.84    3.08
   0  21   6   -6.15    5.85
   0  21  -6    4.51    5.07
   0  21   6   -0.27    6.57
   0 -21   6   -2.16    2.45
   0  21   7   -1.23    4.56
   0 -21   7   -3.92    3.08
   0 -21   7    2.31    3.49
   0  21   7   -1.07    4.45
   0  21   7   -4.05    5.73
   0  21  -7    6.12    7.30
   0  21   7   -1.03    5.75
   0  21   7    6.47    4.38
   0  21   7   -1.25    5.81
   0 -21   7   -2.67    2.81
   0  21   8    5.93    4.70
   0  21   8    6.16    7.10
   0  21   8    0.87    5.34
   0  21   8    1.38    4.09
   0  21   8    3.45    6.60
   0  21  -8    9.40    6.67
   0  21   9   18.70    5.43
   0  21  -9    2.24    6.01
   0  21   9   24.62    8.21
   0  21   9   13.56    6.58
   0  21   9   10.57    5.55
   0  21   9   22.64    6.01
   0  21 -10    9.11    5.35
   0  21  10   12.35    6.21
   0  21 -10    0.45    5.14
   0  21  10    4.43    4.24
   0  21  10   -7.61    6.13
   0  21  10    5.28    5.04
   0  21  10   -4.56    4.72
   0  21  11    9.62    4.31
   0  21 -11   -2.72    5.65
   0  21  11   -1.14    4.26
   0  21  11    0.95    5.00
   0  21  11   10.67    5.90
   0  21  11    6.93    4.48
   0  21 -12   -0.75    5.38
   0  21  12    1.01    3.44
   0  21  12    6.53    5.92
   0  21  12   -2.38    4.61
   0  21  12    4.01    3.86
   0  21  13    3.90    5.14
   0  21  13    1.68    2.92
   0  21 -13    8.71    5.24
   0  21  14    0.32    2.70
   0  21  14   -1.86    3.98
   0 -21  14    0.93    2.68
   0  21 -14    4.78    4.46
   0  21  15   -1.93    2.24
   0  21 -15   -0.27    3.63
   0  21  15   -4.26    4.37
   0 -21  15    2.11    2.53
   0  22   0 1348.73   34.93
   0  22   0 1355.90   35.22
   0 -22   0 1515.61   35.94
   0  22   0 1477.84   45.71
   0  22   0 1384.52   37.19
   0 -22   0 1478.74   31.86
   0  22   1   -7.09    4.71
   0  22   1   -7.25    4.71
   0  22  -1   -8.24    5.07
   0  22  -1    0.94    3.61
   0 -22  -1   -5.55    3.92
   0 -22   1    3.25    3.66
   0  22   1    3.45    6.52
   0  22   1    5.27    3.89
   0  22  -1   -1.34    3.35
   0 -22  -1   -2.67    3.50
   0 -22   1   -0.46    3.98
   0  22  -2   69.86    9.06
   0  22  -2   75.35    8.85
   0  22   2   74.94    9.02
   0  22   2   78.52    8.66
   0 -22   2   87.65    9.39
   0 -22  -2   89.32    8.87
   0  22   2   81.92   11.65
   0  22   2   89.05   10.64
   0 -22  -2   78.63    8.07
   0 -22   2   82.53    8.81
   0 -22   3   -4.99    4.11
   0 -22  -3    2.51    3.62
   0  22  -3   -1.44    4.22
   0  22   3    1.88    3.93
   0  22  -3    2.83    4.12
   0 -22  -3   -0.79    2.69
   0 -22   3    0.77    2.69
   0  22   3    6.19    5.82
   0  22   3   -3.41    3.81
   0 -22   3    4.49    2.76
   0  22  -4   94.54   10.30
   0  22  -4   84.63    9.44
   0  22   4   81.83    9.47
   0 -22   4  108.64   10.22
   0  22   4   96.18   12.45
   0  22   4  100.54   11.73
   0 -22   4   91.34    7.70
   0  22   5    6.39    7.07
   0  22   5    3.27    4.61
   0  22  -5   -3.57    4.41
   0  22  -5   -0.66    5.28
   0 -22   5   -0.31    2.97
   0  22  -5    5.88    5.32
   0  22   5   -6.34    5.09
   0 -22   5    0.28    2.24
   0  22   5    0.20    4.17
   0  22   6  419.78   22.47
   0 -22   6  429.85   19.91
   0  22   6  387.61   21.06
   0  22  -6  353.39   21.43
   0  22   6  400.99   24.12
   0  22   6  362.84   18.30
   0  22   6  351.24   21.69
   0 -22   6  399.88   15.72
   0  22   7    7.98    6.62
   0  22   7    0.28    4.46
   0  22   7   -2.77    6.22
   0  22  -7    3.62    5.72
   0  22   7   -1.66    4.32
   0  22   7    9.98    5.83
   0 -22   7    0.51    2.33
   0  22   8   97.39    9.66
   0  22   8   96.63   13.03
   0  22  -8   81.56   11.56
   0  22   8   80.05   12.14
   0  22   8   81.12    9.21
   0  22   8   85.77   11.12
   0  22  -9    3.53    4.46
   0  22   9   -3.85    5.06
   0  22   9    2.84    4.90
   0  22   9    8.73    5.41
   0  22   9   -6.01    5.38
   0  22   9    3.11    3.92
   0  22 -10   44.74    7.32
   0  22  10   64.40    8.19
   0  22  10   50.29    8.98
   0  22  10   46.18    7.90
   0  22  10   45.20    6.76
   0  22 -10   45.99    9.04
   0  22  10   47.08    8.53
   0  22  11    2.60    4.18
   0  22  11    6.32    4.21
   0  22 -11    0.15    4.88
   0  22  11   -2.76    5.13
   0  22  11   -0.17    4.83
   0  22  11   -5.15    4.20
   0  22 -12   83.63    9.85
   0  22  12  100.94    8.79
   0  22  12   65.92    8.95
   0  22 -12   74.24    8.14
   0  22  13   -6.41    4.46
   0  22  13    0.42    2.86
   0  22 -13   -5.72    4.15
   0  22  14  136.53    8.15
   0  22  14  143.26   10.19
   0 -22  14  158.49    9.56
   0  22 -15    5.30    2.97
   0  22  15    4.30    2.35
   0 -22  15    1.90    1.72
   0  23   0   -0.39    4.12
   0  23   0    1.59    4.40
   0 -23   0   -0.53    3.11
   0  23   0    5.17    5.53
   0  23   0    1.62    3.87
   0 -23   0    0.60    4.03
   0  23   1   -2.56    3.80
   0  23  -1    4.31    4.23
   0  23   1   -4.94    4.90
   0  23  -1   -3.06    3.49
   0 -23   1   -2.08    2.72
   0 -23  -1    4.69    3.64
   0  23   1   -6.04    6.20
   0  23  -1    3.40    3.41
   0  23   1    0.88    3.88
   0 -23  -1   -1.24    3.85
   0 -23   1   -2.47    4.07
   0 -23   2    0.39    3.77
   0 -23  -2    6.52    4.93
   0  23  -2   -0.16    3.83
   0  23  -2   -3.73    4.28
   0  23   2    4.34    4.63
   0  23   2    6.89    4.86
   0 -23  -2    5.51    3.20
   0 -23   2    2.07    3.38
   0  23   2    6.37    5.99
   0  23   2   -2.81    3.86
   0 -23   2   -3.12    3.13
   0 -23  -3   -5.88    3.93
   0  23  -3    2.52    4.20
   0  23   3   -0.45    3.92
   0  23  -3   -0.03    4.10
   0 -23   3    5.34    3.35
   0 -23  -3    1.43    2.93
   0  23   3   -4.96    5.56
   0  23   3   -2.36    4.15
   0 -23   3    1.95    3.08
   0  23   4    0.00    4.49
   0  23  -4   -0.54    4.24
   0  23  -4    1.76    3.93
   0 -23   4    4.09    2.70
   0  23   4   -9.02    6.58
   0  23   4    5.58    4.47
   0 -23   4    0.48    2.63
   0  23   5   35.26    6.63
   0  23  -5   35.65    6.78
   0  23  -5   36.87    7.39
   0 -23   5   46.49    7.14
   0  23  -5   29.73    7.11
   0  23   5   35.03    9.32
   0  23   5   46.68    8.27
   0 -23   5   37.74    5.41
   0 -23   6   -0.84    2.43
   0  23   6    5.01    5.71
   0  23  -6   -4.21    4.18
   0  23   6   -1.03    4.38
   0  23   7   15.43    7.08
   0  23  -7    8.87    6.41
   0  23   7    3.29    4.06
   0  23   7    9.16    5.34
   0 -23   7    5.92    2.89
   0  23   8    0.20    3.75
   0  23   8   -1.51    4.90
   0  23  -8   -2.36    5.35
   0  23   8   -2.99    7.12
   0  23   8    1.97    3.78
   0  23   8   -9.45    6.02
   0  23  -9    3.70    4.78
   0  23   9    3.86    4.05
   0  23  -9    4.65    4.67
   0  23   9   14.40    7.07
   0  23   9   11.22    6.06
   0  23   9    4.90    4.88
   0  23   9    3.65    3.89
   0  23  10    0.10    3.69
   0  23  10   -4.22    5.58
   0  23  10    5.82    4.66
   0  23  10    2.59    4.75
   0  23 -10    3.74    4.74
   0  23  11   71.10    7.95
   0  23 -11   65.97    8.96
   0  23  11   69.32    8.77
   0  23  11   74.90    9.57
   0  23  11   60.40    7.41
   0  23 -12    3.74    4.27
   0  23  12   -2.36    3.44
   0  23  12    1.38    4.63
   0  23 -12   -5.65    3.61
   0  23 -13   21.14    5.31
   0  23  13   21.80    4.51
   0  23 -14   -2.06    2.90
   0 -23  14   -2.61    2.36
   0  23  14   -2.83    2.13
   0  24   0 1132.17   32.07
   0  24   0 1152.33   32.25
   0 -24   0 1121.96   28.59
   0  24   0 1111.28   33.26
   0  24   1   -7.21    4.83
   0  24  -1   -1.90    4.48
   0  24   1    1.33    3.65
   0  24  -1    6.67    4.08
   0 -24   1   -2.58    3.89
   0 -24  -1    2.35    4.12
   0  24   1   -1.21    5.57
   0  24   1    2.63    4.57
   0  24  -1   -2.87    3.81
   0 -24   1    0.41    3.58
   0 -24  -1    2.97    2.74
   0 -24   2  108.09   10.60
   0 -24  -2  107.31   10.12
   0 -24  -2   91.26    8.62
   0 -24   2   92.29    9.00
   0  24   2   94.41   12.85
   0  24   2  101.24    9.64
   0  24  -2   93.84    9.94
   0  24  -2   98.71   10.09
   0  24   2  101.03    9.64
   0  24   2  108.40   12.37
   0 -24   2   99.29    8.02
   0  24   3   -1.89    3.64
   0  24   3    0.67    3.54
   0  24  -3   -1.28    3.66
   0  24  -3   -1.61    5.52
   0 -24  -3    7.76    4.63
   0 -24   3   -1.38    2.49
   0  24   3   -3.77    5.51
   0 -24   4  187.34   10.91
   0  24  -4  177.60   12.98
   0  24   4  168.40   12.53
   0  24  -4  199.31   13.95
   0  24   4  206.95   18.34
   0 -24   5    2.33    2.46
   0  24  -5    3.21    3.83
   0  24   5    3.12    4.29
   0  24   5    4.77    6.23
   0  24  -5    2.17    4.19
   0 -24   6  130.82    8.92
   0  24   6  122.91   11.08
   0  24   6  128.43   13.90
   0  24  -6  101.86   11.39
   0  24   7   -0.11    3.72
   0  24  -7    1.96    4.05
   0  24   7   -1.28    5.22
   0  24   8  135.82   14.61
   0  24  -8  101.74   11.62
   0  24  -8  129.00   11.34
   0  24   8  133.06   10.97
   0  24   9   -4.36    5.16
   0  24  -9    5.24    5.03
   0  24   9   -0.93    3.67
   0  24  -9    1.88    5.04
   0  24 -10    6.33    4.56
   0  24  10   13.30    5.61
   0  24  10    7.36    4.08
   0  24 -10    2.69    3.46
   0  24 -11    5.00    4.27
   0  24  11    3.22    3.35
   0  24 -11   -1.13    4.01
   0  24 -12  110.33    9.70
   0  24  12  137.76    8.90
   0  24 -12  110.24    8.65
   0 -24  13    1.09    2.43
   0  24  13    1.39    2.30
   0  24 -13    0.05    2.99
   0  24  14   72.21    4.93
   0  24 -14   68.58    5.84
   0  25   0    3.23    4.25
   0  25   0    7.17    4.22
   0 -25   0   -3.69    4.48
   0  25   1    3.92    3.83
   0  25  -1    7.97    4.69
   0  25  -1    5.56    3.97
   0  25   1   -6.60    4.58
   0 -25   1   -0.16    2.15
   0 -25   1    1.26    3.97
   0 -25  -1    2.54    3.92
   0  25  -2    3.38    4.74
   0  25   2    1.33    3.67
   0  25   2    3.97    3.52
   0  25  -2    3.11    3.40
   0 -25  -2    5.49    4.21
   0 -25   2   -0.33    2.49
   0  25  -3   -2.60    4.35
   0  25   3   -0.98    4.06
   0  25  -3    3.12    3.75
   0 -25  -3   -0.85    4.13
   0  25   3    0.31    5.70
   0 -25   3    1.14    2.10
   0  25   4    2.01    5.61
   0  25   4    5.22    4.61
   0  25  -4    8.21    4.56
   0 -25   4    1.69    2.26
   0  25   5    4.11    5.56
   0  25   5    1.12    4.01
   0 -25   5    1.07    2.05
   0  25   6    5.67    6.25
   0  25  -6   -3.64    3.99
   0  25   6   -0.93    4.34
   0 -25   6    1.67    2.64
   0  25   7    8.01    5.65
   0  25  -7   11.36    4.61
   0  25   7   11.15    4.99
   0  25  -8   -0.99    4.12
   0  25   8   -3.78    5.60
   0  25   8    6.18    4.45
   0  25  -8    4.33    4.67
   0  25   9   27.12    6.87
   0  25  -9   29.00    6.43
   0  25   9   33.40    5.86
   0  25  -9   21.56    5.58
   0  25 -10    2.44    3.56
   0  25  10   -5.03    3.43
   0  25 -10   -6.06    3.71
   0  25 -10   -4.82    4.15
   0  25 -11    9.58    4.10
   0  25  11   11.78    3.83
   0  25 -11    7.67    3.90
   0  25 -12    4.83    3.75
   0  25  12   -1.49    2.54
   0  25 -12    7.48    3.20
   0  25  13   29.95    3.67
   0  25 -13   21.77    3.89
   0  26   0  522.98   21.06
   0  26   0  550.18   21.45
   0 -26   0  505.18   18.60
   0  26  -1    4.59    4.56
   0  26   1    1.42    3.44
   0  26   1    2.50    4.07
   0  26  -1    1.88    4.23
   0 -26   1   -2.81    2.40
   0 -26  -1   -7.06    4.56
   0  26   2   96.35    9.44
   0  26   2   98.94    9.09
   0  26  -2  101.10   10.09
   0  26  -2   99.76    9.57
   0 -26   2   93.70    7.75
   0 -26  -2   97.05    8.25
   0  26   3    1.85    3.56
   0  26  -3   -1.33    3.11
   0 -26   3    0.34    2.59
   0  26   4   56.14    7.67
   0  26  -4   56.80    7.19
   0 -26   4   47.94    5.69
   0  26   5    1.11    5.54
   0  26   5    2.83    4.16
   0 -26   5   -1.76    2.55
   0  26   6  291.73   20.00
   0  26  -6  254.69   15.03
   0  26   6  282.15   14.74
   0  26  -7   -2.11    4.13
   0  26   7   -6.80    4.87
   0  26   7    0.40    3.48
   0  26  -7   -0.63    4.38
   0  26  -8  225.86   13.94
   0  26  -8  247.90   14.20
   0  26   8  267.98   14.07
   0  26  -9    3.42    3.56
   0  26   9    4.23    3.37
   0  26  -9    3.46    3.67
   0  26  -9    5.24    4.20
   0  26 -10   29.76    5.54
   0  26  10   35.19    5.03
   0  26 -10   30.51    5.88
   0  26 -10   31.92    5.25
   0  26 -11    6.47    3.27
   0  26  11    0.77    2.42
   0  26 -11   -1.28    3.05
   0 -26  12  179.60    8.18
   0  26  12  188.56    8.58
   0 -27   0    2.87    2.30
   0  27   0    6.13    3.57
   0 -27  -1    5.35    3.74
   0 -27   1    3.08    2.43
   0  27   1    0.34    3.33
   0  27  -1   -1.38    3.30
   0 -27  -2    0.22    3.19
   0  27   2    6.11    4.07
   0  27  -2    2.20    3.41
   0 -27   2    2.11    2.30
   0  27   3    1.07    3.31
   0  27  -3    2.47    3.08
   0 -27   3    8.05    2.90
   0  27   4    2.88    3.30
   0  27  -4   -2.84    2.99
   0 -27   4    1.76    2.10
   0  27   5    5.64    3.50
   0 -27   5    7.80    2.67
   0  27   6    0.10    3.54
   0  27  -6   -7.45    5.10
   0  27  -7    6.32    3.86
   0  27   7   10.94    4.51
   0  27  -7    6.71    4.52
   0  27  -8   -1.00    2.99
   0  27   8    3.77    3.05
   0  27  -8    2.88    3.51
   0  27  -8    6.85    3.57
   0  27  -9    1.72    2.73
   0  27   9    6.26    3.51
   0  27  -9    4.12    3.48
   0  27  -9    4.38    3.57
   0  27 -10    4.04    2.93
   0  27  10   -0.96    2.29
   0  27 -10    0.30    2.39
   0  27 -10    0.92    2.76
   0  27 -11    4.76    2.68
   0  27 -11    3.95    2.30
   0  27  11    4.05    2.21
   0 -28   0  226.72   11.07
   0  28   0  215.68   12.51
   0 -28   1   -2.70    2.73
   0 -28  -1    2.57    2.90
   0  28  -1   -4.11    3.23
   0  28   1   -4.27    3.54
   0  28  -1    0.59    2.89
   0 -28   2   42.82    4.94
   0  28  -2   33.90    6.14
   0  28   2   49.49    6.59
   0  28  -2   41.80    5.90
   0  28  -3   -4.95    4.35
   0  28  -3   -4.74    3.13
   0  28   3    0.24    3.06
   0 -28   4   24.38    3.66
   0  28  -4   19.76    5.17
   0  28   4   28.65    5.61
   0  28  -5    1.11    4.14
   0  28  -5    2.04    3.71
   0  28   5   -2.34    2.93
   0  28   6  325.52   14.55
   0  28  -6  296.06   15.11
   0  28  -6  317.41   15.15
   0  28   7    3.38    3.21
   0  28  -7   -0.68    3.24
   0  28  -7    4.15    3.54
   0  28  -8   11.47    3.32
   0  28   8   22.19    4.47
   0  28  -8   10.85    3.82
   0  28  -8   12.16    4.33
   0  28  -9    0.01    2.39
   0  28  -9   -3.70    2.76
   0  28  -9   -4.37    2.79
   0  28   9    3.60    2.95
   0  28 -10   11.46    3.12
   0  28  10    2.77    2.06
   0 -29   0    0.85    2.22
   0  29   0    3.06    3.03
   0 -29  -1   -0.60    2.11
   0 -29   1   -0.64    1.98
   0  29  -1    5.47    2.51
   0  29   1   -3.10    2.66
   0  29  -2    4.30    3.63
   0 -29  -2   -0.36    2.08
   0 -29   2   -5.06    2.39
   0  29  -2   -0.35    2.48
   0  29   2   -1.50    3.00
   0  29  -3   -3.01    3.99
   0 -29   3   -1.30    1.67
   0 -29  -3    4.49    2.78
   0  29   3    1.69    2.96
   0  29  -4    0.87    3.34
   0  29  -4    7.51    4.22
   0  29   4    1.52    2.69
   0  29  -5    8.17    3.69
   0  29  -5   10.97    4.11
   0  29   5   12.38    3.47
   0  29  -6    1.31    3.55
   0  29  -6   -1.78    3.14
   0  29   6    0.83    3.36
   0  29  -7   22.72    4.59
   0  29  -7   23.83    4.68
   0  29   7   32.65    4.56
   0  29  -8    0.42    2.60
   0  29  -8   -0.32    2.77
   0  29   8   -1.83    2.17
   0  29  -9   10.69    2.75
   0  29   9   13.97    2.73
   0 -30   0  288.58   10.59
   0  30   0  252.73   11.25
   0  30   1   -6.86    3.56
   0  30  -1   -4.09    3.41
   0 -30   1   -0.45    1.67
   0 -30  -1   -1.83    1.92
   0  30  -1   -5.79    2.86
   0  30   1    2.37    2.42
   0  30   2   67.23    6.26
   0  30  -2   67.68    5.78
   0  30   2   62.97    6.22
   0  30  -2   63.36    6.49
   0  30  -2   66.04    7.10
   0 -30  -2   79.46    5.61
   0 -30   2   67.70    4.97
   0  30  -3    3.55    2.64
   0  30  -3    0.30    3.13
   0 -30  -3    0.08    1.72
   0  30   3   -2.55    2.70
   0  30  -4   42.70    5.82
   0  30  -4   33.72    5.12
   0 -30  -4   40.97    4.17
   0  30   4   41.11    5.14
   0  30  -5   -1.21    2.87
   0  30  -5    3.41    2.57
   0 -30  -5    0.32    1.51
   0  30   5    2.32    2.30
   0  30   6  244.19   10.15
   0  30  -6  217.27   10.32
   0  30  -6  214.75   10.54
   0 -30  -6  222.56    8.23
   0  30  -7    0.23    2.34
   0  30  -7    1.76    2.80
   0  30   7   -3.03    2.19
   0  30  -8    4.91    2.33
   0 -30  -8    1.77    1.36
   0  30   8    3.96    2.05
   0  31   0    4.07    2.72
   0 -31   0    0.95    1.42
   0  31   0   -1.25    1.79
   0  31   1    1.79    2.88
   0  31  -1    5.87    3.04
   0 -31  -1   -1.10    1.39
   0 -31   1   -2.26    1.51
   0  31   1    1.27    2.09
   0  31  -1    0.48    1.91
   0  31  -2    9.31    3.48
   0 -31  -2   -1.06    1.54
   0  31   2    4.29    2.57
   0  31  -3    0.81    2.13
   0  31  -3   -3.85    2.99
   0 -31  -3   -0.11    1.54
   0  31   3    4.51    2.29
   0  31  -4   -0.99    2.03
   0  31  -4    2.20    2.77
   0 -31  -4    4.46    1.77
   0  31   4    2.56    2.12
   0  31  -5    7.44    2.93
   0  31  -5   28.66    4.34
   0  31   5   25.16    4.55
   0  31  -6    3.71    2.11
   0  31  -6   -2.00    2.31
   0  32  -1    2.12    2.03
   0  32  -2   63.54    5.10
   0  32  -3   -2.27    2.15
   1   0   1 3423.33   28.41
   1   0  -1 3453.93   25.63
  -1   0  -1 3430.62   28.86
  -1   0   2  844.50   18.99
  -1   0  -2  871.53   15.56
  -1   0   2  868.64   22.09
   1   0  -2  852.84   19.12
  -1   0   3  649.98   20.32
   1   0  -3  641.39   20.56
  -1   0   3  656.17   23.06
  -1   0  -4    0.18    1.29
  -1   0   4   -0.42    4.02
  -1   0   4    0.01    1.33
  -1   0  -5 2317.34   23.19
   1   0  -5 2299.35   22.19
  -1   0   5 2276.33   21.11
  -1   0   5 2298.00   22.94
  -1   0   6  534.03   11.18
   1   0  -6  537.50   11.88
  -1   0  -6  515.36   12.04
  -1   0   6  539.19   12.24
  -1   0   6  527.72   27.28
  -1   0   6  512.79   30.15
   1   0   6  475.70   29.88
   1   0   6  493.53   26.45
   1   0   6  488.67   11.05
   1   0  -7  493.37   12.65
  -1   0  -7  502.59   12.97
  -1   0   7  485.61   11.51
  -1   0   7  497.79   12.88
   1   0   7  476.53   12.00
  -1   0  -8  198.45    8.93
   1   0  -8  195.18    8.59
  -1   0   8  188.60    7.77
   1   0   8  198.46    8.52
  -1   0   8  185.74    8.65
  -1   0  -9   32.15    4.41
   1   0  -9   27.65    3.78
  -1   0   9   28.45    3.41
   1   0   9   29.74    3.83
  -1   0   9   26.77    3.97
   1   0 -10  764.04   19.62
  -1   0 -10  788.03   20.23
   1   0  10  795.80   19.01
  -1   0  10  771.24   19.50
  -1   0 -11  264.69   12.70
   1   0 -11  265.72   12.49
  -1   0  11  261.68   12.36
   1   0 -12    0.90    2.32
  -1   0 -12    0.68    2.31
  -1   0  12   -3.64    3.04
  -1   0 -13  997.27   27.30
   1   0 -13 1000.36   26.76
  -1   0 -14    7.50    3.46
  -1   0  14    3.40    4.65
   1   0 -14    6.36    2.87
   1   0  14    9.27    4.07
  -1   0  14   10.72    4.70
  -1   0 -15   56.26    7.34
   1   0 -15   48.05    6.56
  -1   0  15   63.32    8.94
  -1   0  15   55.07    8.63
   1   0  15   54.51    8.86
  -1   0 -15   55.39    7.53
  -1   0  16    6.70    4.30
  -1   0  16    9.40    5.10
   1   0  16    2.76    4.42
  -1   0  17   97.42    9.73
  -1   0  17  100.83   11.46
   1   0  17  102.91   11.67
  -1   0  18    0.92    3.99
   1   0  18    8.54    5.28
   1   0  19  114.71   10.15
  -1   0  19  123.96   10.31
  -1   0  20    1.80    2.85
   1   0  20    7.28    3.82
   1  -1  -1  439.00   10.72
  -1   1  -1  460.43   11.81
   1   1  -1  441.42    7.15
  -1  -1   1  482.76    7.39
  -1  -1   1  443.75    9.64
   1   1   1  455.94    9.92
  -1  -1   2  166.14    8.45
  -1   1   2  171.27   10.03
   1   1   2  171.49    8.69
  -1   1  -2  163.09    8.27
  -1  -1   2  181.37    9.98
   1  -1  -2  165.28    9.15
  -1  -1   3   14.02    3.65
  -1   1   3   22.26    5.31
   1   1   3   15.38    3.76
   1  -1  -3   16.19    4.14
  -1  -1   3   17.28    4.64
  -1  -1  -3   17.93    2.46
  -1   1  -4   -1.08    1.40
  -1  -1  -4    0.33    1.59
   1   1   4    1.19    1.80
  -1  -1  -4   -0.34    1.47
   1  -1  -4    0.75    2.76
  -1   1   4    1.03    3.68
  -1  -1   4    0.55    2.91
  -1  -1   4   -0.10    1.44
  -1   1  -5  300.49    8.37
  -1  -1   5  274.49    7.23
   1   1  -5  279.53    7.68
  -1  -1  -5  288.11    8.42
  -1   1   5  288.55    7.78
   1   1   5  302.99   18.82
  -1   1   5  284.20    7.95
  -1  -1   5  284.48   18.24
  -1  -1  -5  276.61    9.77
  -1  -1   5  266.22   19.57
  -1  -1   5  275.99    8.50
  -1   1   5  285.87   21.05
  -1   1  -6   80.21    4.88
   1   1  -6   73.83    4.64
   1   1   6   75.42    3.82
  -1   1   6   80.27    4.58
  -1  -1   6   76.88    4.32
  -1  -1  -6   78.91    4.96
  -1  -1   6   69.61   11.29
   1   1   6   75.37    4.37
   1  -1   6   73.05   10.57
   1  -1   6   71.42   12.12
  -1  -1   6   78.32    5.13
   1   1   6   64.42    9.75
  -1   1   6   57.50   10.74
  -1   1   6   79.12    4.81
   1   1   6   73.98   13.30
  -1  -1  -6   65.21    4.98
  -1  -1   6   76.64   10.74
   1   1   7   44.66    3.19
  -1  -1  -7   50.50    4.46
  -1   1   7   50.59    4.04
   1   1  -7   49.29    4.14
  -1  -1   7   47.50    4.00
  -1   1  -7   46.89    4.21
   1  -1  -7   49.89    4.51
   1   1   7   47.77    3.81
  -1  -1   7   52.33    4.67
  -1   1   7   48.95    4.37
   1  -1   7   49.61    4.21
   1  -1  -8   67.84    5.55
   1   1  -8   72.50    5.43
  -1  -1  -8   68.09    5.40
  -1   1   8   72.02    5.28
  -1  -1   8   67.80    5.04
  -1   1  -8   69.94    5.48
  -1   1   8   75.78    5.52
  -1  -1   8   70.45    5.84
   1  -1   8   67.62    5.42
  -1   1  -9   12.19    2.97
  -1   1   9    9.38    2.33
   1   1  -9   10.31    3.03
   1  -1  -9   10.25    2.66
  -1  -1  -9   10.82    3.06
   1   1   9    5.85    1.89
  -1   1   9   10.51    2.77
  -1  -1   9   10.47    3.28
   1  -1   9   12.43    2.78
   1  -1 -10    8.54    2.96
  -1  -1 -10    9.31    3.42
  -1   1 -10    8.20    3.05
   1   1 -10    4.77    2.66
  -1  -1  10    5.07    2.72
  -1   1  10   10.18    2.91
   1  -1  10    8.41    2.70
   1   1 -11   46.84    5.66
  -1  -1 -11   51.18    5.97
  -1   1 -11   57.42    6.65
   1  -1 -11   45.12    5.46
   1  -1  11   49.56    5.68
  -1   1  11   45.65    5.32
  -1  -1  11   48.85    5.94
  -1   1 -12   35.37    5.29
   1   1 -12   32.86    4.81
  -1  -1 -12   35.14    5.20
   1  -1 -12   45.07    5.76
  -1  -1  12   35.06    5.05
   1   1 -13  154.01   10.62
  -1   1 -13  154.13   10.91
  -1  -1 -13  149.11   10.96
   1  -1 -13  157.66   11.19
  -1  -1  13  154.18   10.69
  -1  -1 -14   26.70    5.78
  -1   1 -14   27.94    5.21
   1   1 -14   34.03    5.58
  -1   1  14   38.75    7.54
  -1  -1 -14   30.49    5.32
   1  -1 -14   33.09    5.55
  -1  -1  14   30.43    7.07
   1   1  14   30.89    7.30
   1  -1  14   32.07    6.67
  -1   1  14   42.83    8.08
  -1  -1  15    4.46    4.57
  -1   1  15   -1.26    4.25
  -1  -1  15    7.17    4.99
   1   1  15    6.48    4.63
   1  -1  15   -0.29    4.35
  -1  -1 -15    4.21    2.98
  -1   1 -15    3.22    2.73
   1   1 -15    5.19    3.36
   1  -1 -15    7.41    3.65
  -1   1  16   17.93    4.93
  -1  -1  16   20.39    5.84
   1  -1  16   11.89    6.75
  -1   1  16   15.67    5.98
   1   1  16   16.23    5.85
  -1  -1  16   15.88    6.25
  -1  -1  17    3.72    3.61
  -1   1  17    9.62    4.85
   1  -1  17   13.11    6.17
  -1   1  17    7.10    4.73
  -1  -1  17   12.59    4.12
   1   1  17    6.81    5.06
   1  -1  18   24.16    7.29
   1   1  18   17.49    4.79
  -1   1  18   15.04    4.71
  -1  -1  18   17.56    5.17
  -1   1  19   22.56    5.94
  -1  -1  19   16.48    4.84
   1   1  19   22.96    5.61
   1  -1  19   21.76    6.01
  -1  -1  20   16.64    4.01
  -1   1  20   20.62    4.14
   1  -1  20   21.43    4.42
   1   1  20   21.17    4.55
   1   2   0   -0.55    1.58
  -1   2   0   -0.74    1.12
   1   2  -1 1656.67   25.42
  -1   2  -1 1675.69   22.60
  -1   2   1 1692.90   22.57
  -1  -2  -1 1647.58   19.68
  -1   2  -2  180.16    8.59
   1   2  -2  178.93   10.53
   1   2   2  171.07    8.71
   1  -2  -2  175.78    7.05
   1  -2  -2  183.13   10.19
  -1  -2  -2  186.86    9.13
   1  -2  -3   26.77    5.30
  -1   2  -3   36.61    4.75
  -1  -2   3   32.04    5.26
  -1  -2   3   32.97    5.66
   1   2   3   28.04    4.87
  -1   2   3   27.49    5.78
   1   2  -3   33.33    6.61
   1  -2  -3   28.24    5.49
   1  -2  -3   30.15    3.17
   1   2   4  943.59   13.92
  -1   2   4  945.31   13.45
  -1   2  -4  933.92   13.26
   1   2   4  925.51   28.65
  -1  -2   4  950.49   14.43
  -1  -2   4  933.63   31.78
  -1  -2   4  935.03   29.01
   1  -2  -4  942.82   30.37
  -1   2  -4  914.47   24.56
  -1   2   4  900.73   32.13
  -1  -2   5 1233.35   15.41
  -1   2  -5 1286.34   17.08
  -1   2   5 1270.07   17.14
   1   2   5 1283.94   18.25
   1   2  -5 1283.65   16.11
  -1   2   5 1244.04   42.78
  -1  -2   5 1289.81   41.80
  -1  -2   5 1332.30   38.77
  -1  -2   5 1309.80   18.77
  -1   2   5 1246.70   15.99
   1  -2  -5 1301.03   39.62
   1   2   5 1257.26   38.21
  -1   2  -6   19.06    2.69
  -1  -2   6   10.76    2.11
   1   2   6   18.47    2.34
   1   2  -6   14.49    2.27
  -1   2   6   13.15    2.31
  -1  -2  -6   17.44    2.71
  -1  -2   6   14.71    2.81
  -1   2   6   13.36    2.34
   1   2   6   18.14    7.87
   1   2   6   16.69    2.21
   1  -2   6   14.85    4.98
  -1  -2   6    9.46    5.02
   1   2   6   14.23    5.53
  -1   2   6    3.94    5.15
  -1  -2   6   16.68    5.82
   1  -2   6   15.48    6.73
   1   2   7 1075.53   15.93
   1   2  -7 1121.15   18.22
  -1   2   7 1137.98   18.42
  -1   2  -7 1112.54   19.13
  -1  -2  -7 1114.80   19.95
  -1   2   7 1128.31   18.37
   1   2   7 1071.61   16.38
  -1  -2   7 1120.30   20.48
   1   2  -8   83.55    5.72
   1  -2  -8   69.99    5.72
  -1   2  -8   71.22    5.53
  -1   2   8   76.26    5.37
  -1  -2  -8   73.61    5.80
  -1   2   8   74.17    5.47
  -1   2  -8   62.57    9.49
   1  -2   8   73.02    5.98
  -1  -2   8   74.63    6.02
   1   2   8   70.71    4.89
   1   2  -9   25.99    3.87
  -1   2   9   19.87    3.32
  -1   2  -9   25.55    3.70
  -1  -2  -9   19.84    3.84
   1  -2  -9   18.54    3.49
  -1   2   9   19.23    3.15
   1  -2   9   18.06    3.46
  -1  -2   9   20.93    3.80
   1   2 -10   63.84    5.81
  -1  -2 -10   66.70    6.53
   1  -2 -10   65.05    6.22
  -1   2 -10   69.95    6.24
   1  -2  10   71.75    6.39
  -1  -2  10   68.84    6.65
  -1   2  10   64.69    5.66
  -1  -2 -11  447.81   16.76
   1  -2 -11  447.42   16.77
  -1   2 -11  422.70   15.75
   1   2 -11  432.46   15.48
   1  -2  11  441.19   16.36
  -1  -2  11  437.48   16.66
  -1   2  11  432.99   15.05
  -1  -2 -12    5.69    3.47
   1  -2 -12   -0.55    2.95
   1   2 -12    2.54    2.23
  -1  -2  12    1.94    2.21
  -1   2 -12    2.91    2.21
   1  -2  12    4.89    2.68
   1   2 -13  577.46   20.06
  -1   2 -13  587.05   20.64
   1  -2 -13  565.31   21.06
  -1  -2 -13  589.35   21.61
  -1  -2  13  589.27   21.04
  -1   2  14    8.62    4.68
  -1   2 -14   16.23    4.01
   1   2 -14    7.98    3.34
  -1  -2 -14   13.77    4.05
   1  -2 -14   13.50    4.07
   1   2  14   10.13    4.34
   1  -2  14   12.46    4.97
  -1   2  14    9.30    3.99
  -1  -2  14   14.70    5.53
  -1   2  15   29.40    6.02
  -1  -2 -15   26.94    5.37
   1   2 -15   25.41    4.89
  -1   2 -15   24.56    5.03
  -1  -2  15   32.08    6.17
   1  -2 -15   25.00    5.13
   1  -2  15   31.61    7.39
  -1  -2  15   27.50    6.10
   1   2  15   22.77    6.41
  -1   2  15   27.19    7.04
  -1   2  16   -5.77    4.92
  -1   2 -16   -0.64    2.83
   1   2  16    4.47    4.88
  -1   2  16   -1.61    4.29
   1  -2  16    2.60    5.82
  -1  -2  16    4.93    4.99
  -1  -2  16   -0.88    4.22
  -1  -2  17  151.47   12.27
   1   2  17  143.40   13.24
   1  -2  17  148.68   13.41
  -1   2  17  149.71   13.21
  -1  -2  17  145.91   12.85
  -1  -2  18   21.56    4.94
   1  -2  18   24.76    6.35
  -1  -2  18   16.93    5.51
   1   2  18   17.79    5.03
  -1   2  18   28.05    6.65
   1  -2  19  161.86   12.04
   1   2  19  154.22   11.96
  -1   2  19  166.59   11.69
  -1  -2  19  160.42   11.65
  -1   2  20    6.60    3.41
  -1  -2  20    1.15    2.67
   1   2  20    2.24    3.01
   1  -2  20   -0.38    2.88
   1  -3   0   -1.94    1.82
   1   3   0   -0.16    1.86
  -1  -3   0    0.73    1.88
   1   3  -1   39.56    4.68
  -1   3  -1   39.00    3.83
  -1  -3  -1   40.52    4.41
   1  -3   2    0.07    1.73
  -1  -3  -2   -2.38    1.84
  -1   3   2    0.18    1.61
   1   3  -2   -0.20    2.55
   1  -3  -2    4.11    2.70
  -1  -3   3   15.88    4.50
   1  -3  -3   12.08    4.24
  -1   3   3    9.58    4.14
  -1  -3  -3    9.04    3.45
   1   3  -3    6.36    3.52
  -1   3  -3   13.71    3.14
   1   3  -4   92.30    4.00
  -1   3   4   89.51    4.60
   1   3   4   91.65    4.73
  -1   3  -4   92.24    4.41
  -1   3   4   86.53   10.15
  -1  -3   4   89.49   10.12
  -1  -3   4   88.99    5.02
  -1  -3  -4   92.29    9.58
  -1   3  -4   92.25    7.97
   1  -3  -4   87.37   10.39
  -1   3   5  134.77    5.82
  -1   3  -5  137.64    5.87
   1   3   5  138.18    6.17
   1   3   5  130.42    5.20
   1   3  -5  132.04    5.36
   1  -3  -5  148.58   14.54
  -1   3   5  136.50   14.37
  -1  -3   5  133.28   12.86
  -1  -3   5  147.50    6.86
  -1   3  -5  140.92   10.89
  -1  -3   5  136.20   13.70
  -1   3   5  127.45    5.24
   1   3   6    6.82    1.81
  -1   3   6    5.13    2.07
   1   3  -6    6.44    1.99
  -1   3  -6    6.94    2.05
  -1  -3   6    3.46    4.19
  -1   3   6    2.91    3.94
   1  -3  -6    7.97    5.43
   1   3   6    5.09    1.30
  -1   3  -6    9.81    3.82
   1  -3   6    2.43    4.44
   1   3   6    5.62    5.69
  -1  -3   6    4.27    4.68
  -1   3   6    5.90    1.77
  -1  -3   6    2.72    2.31
  -1  -3  -7  426.70   12.71
  -1   3  -7  435.51   12.28
  -1   3   7  425.98   11.93
   1   3  -7  438.01   11.47
   1   3   7  423.98   10.51
  -1  -3   7  457.38   13.88
   1   3   7  435.23   10.12
  -1   3   7  441.34   11.31
  -1   3  -7  438.41   22.26
  -1   3   8    1.02    1.92
  -1  -3  -8    2.50    2.61
  -1   3  -8    2.26    2.29
   1   3   8    1.33    1.95
   1   3  -8    2.06    1.67
  -1  -3   8   -0.05    2.33
   1  -3   8   -1.24    2.67
  -1   3   8   -1.67    1.89
   1   3  -9    1.62    1.93
   1  -3  -9    4.07    2.88
  -1  -3  -9    1.01    2.36
  -1   3   9    1.84    1.85
  -1   3  -9    0.47    2.46
  -1  -3   9   -0.01    2.50
  -1   3   9    2.99    1.78
   1  -3   9   -0.25    2.55
  -1  -3 -10    3.28    2.43
   1   3 -10   -1.26    2.20
  -1   3  10   -0.90    1.75
   1  -3 -10    0.77    2.31
  -1   3  10   -1.45    2.10
  -1  -3  10    0.27    2.43
  -1   3 -10    1.82    2.09
   1  -3  10   -1.96    2.51
  -1   3 -11   88.94    7.40
  -1  -3 -11   95.14    8.18
   1  -3 -11   88.05    7.72
   1   3 -11   88.59    7.19
  -1  -3  11   87.91    8.04
   1  -3  11   90.63    7.66
  -1  -3 -12   93.07    8.36
  -1   3 -12   83.92    7.40
   1  -3 -12   84.58    8.22
   1   3 -12   91.51    7.67
   1  -3  12   89.28    8.15
  -1  -3  12   90.29    8.29
  -1   3 -13   86.87    8.04
  -1  -3 -13   92.19    9.13
   1  -3 -13   91.69    8.84
   1   3 -13   89.05    8.00
  -1  -3  13   96.67    9.19
   1  -3  13   82.42    8.21
  -1   3  14   47.68    7.63
  -1  -3 -14   44.41    6.72
   1  -3 -14   59.87    7.57
  -1   3 -14   56.30    7.14
  -1  -3  14   58.53    9.54
   1  -3  14   59.44    9.30
  -1   3  14   78.72   13.19
   1   3  14   50.73    8.38
  -1  -3  14   51.83    6.96
   1   3 -14   50.29    6.27
  -1   3  15   13.54    4.98
  -1   3 -15   15.40    4.82
   1   3 -15    7.45    3.00
   1  -3 -15   11.06    3.95
  -1  -3 -15    9.41    3.56
  -1   3  15   25.63    7.17
   1   3  15    7.99    4.98
  -1  -3  15   20.25    6.61
   1  -3  15   11.40    5.26
   1   3  16    2.84    4.97
  -1  -3  16   -3.66    4.75
  -1   3  16    0.61    3.76
   1  -3  16    0.00    4.86
  -1   3  16    2.21    4.00
  -1  -3  16    0.65    3.78
  -1  -3  17   25.40    6.35
   1  -3  17   25.60    7.10
  -1  -3  17   26.34    7.13
  -1   3  17   28.32    6.69
   1   3  17   27.14    7.07
  -1   3 -17   21.14    4.85
  -1  -3  18   54.76    7.25
   1   3  18   45.09    7.81
  -1  -3  18   48.07    8.02
   1  -3  18   39.18    6.77
  -1   3  18   47.69    7.62
   1   3  19   31.59    6.34
  -1  -3  19   22.12    5.03
   1  -3  19   25.75    5.76
  -1   3  19   23.02    5.60
  -1  -3  20   30.00    4.89
   1  -3  20   29.88    5.17
   1   3  20   21.56    4.75
  -1   3  20   22.82    4.33
  -1  -4   0    0.71    2.39
   1   4   0    1.32    2.03
   1  -4   0    3.26    2.14
  -1   4  -1   49.44    5.10
   1  -4   1   54.76    5.06
   1   4  -1   55.46    4.91
   1  -4  -1   50.03    4.17
  -1  -4  -1   59.18    5.43
   1   4  -1   52.36    5.58
   1  -4  -2  201.86   10.42
  -1  -4  -2  187.20   10.47
   1   4  -2  206.23   11.42
  -1   4  -2  208.53    9.54
   1  -4   2  208.20   10.29
  -1   4   2  192.04    9.02
  -1   4  -3  103.80    4.27
   1   4   3  103.62    4.55
  -1   4   3  104.71    4.76
  -1  -4  -3  103.78    9.17
  -1  -4   3  108.26    9.43
   1  -4  -3  107.81    9.68
  -1   4   3  102.47    9.50
   1   4  -3  105.45    9.84
   1   4  -4  715.49   10.90
  -1   4   4  720.77   12.77
  -1   4  -4  729.03   12.14
   1   4   4  729.07   12.81
  -1   4   4  734.14   28.67
   1  -4  -4  694.43   28.63
  -1  -4   4  708.31   27.49
  -1  -4  -4  750.72   27.44
  -1   4   5  722.33   13.94
  -1   4  -5  745.96   13.52
   1   4  -5  732.53   12.31
   1   4   5  703.59   12.71
   1   4   5  731.78   14.13
  -1  -4   5  758.85   15.63
   1  -4  -5  735.19   32.23
  -1   4   5  742.32   32.95
   1  -4   5  705.14   12.14
  -1   4   5  722.04   11.84
  -1  -4   5  732.54   31.47
   1   4   5  709.13   33.47
   1   4  -5  724.79   16.23
   1  -4   5  762.07   32.40
  -1  -4  -5  732.62   30.15
  -1   4  -5  735.25   23.67
   1   4   6   13.60    2.77
   1   4   6    9.88    1.90
  -1   4   6    7.46    2.14
   1   4  -6    7.94    1.88
  -1  -4   6    6.42    5.18
   1  -4  -6    7.70    4.74
  -1   4   6    4.03    4.16
  -1   4  -6    8.77    3.34
   1   4  -6    8.78    2.27
  -1   4  -6   11.46    2.19
  -1  -4   6    8.48    5.05
   1   4   6   17.05    7.61
  -1   4   6   10.39    1.73
   1  -4   6    9.44    1.77
   1  -4   6   16.61    6.33
  -1  -4   6   11.22    2.93
  -1   4  -7 1109.99   19.31
   1   4   7 1032.94   17.35
   1   4  -7 1087.54   18.07
  -1   4   7 1096.85   19.20
  -1   4  -7 1107.91   34.37
  -1  -4   7 1100.79   22.14
  -1   4   7 1092.88   17.45
   1   4   8  361.43   10.74
  -1   4   8  362.99   11.93
  -1   4  -8  368.52   12.13
  -1  -4  -8  381.46   13.27
   1   4  -8  354.99   11.39
  -1  -4   8  380.04   14.01
  -1   4   8  366.96   10.95
  -1  -4  -9    0.66    2.34
   1  -4  -9    1.00    2.51
  -1   4  -9   -0.14    1.88
  -1   4   9    2.96    1.95
   1  -4   9    3.73    3.07
  -1  -4   9   -0.11    2.48
   1   4  -9    1.00    1.61
  -1  -4 -10   21.98    4.25
  -1   4  10   15.15    2.96
   1  -4 -10   17.04    3.91
   1   4 -10   17.35    3.29
  -1  -4  10   20.62    4.54
   1  -4  10   19.16    3.90
  -1   4 -10   14.38    3.44
   1  -4 -11  729.57   22.36
  -1   4 -11  692.40   20.17
  -1  -4 -11  703.06   21.94
   1   4 -11  694.91   19.37
  -1  -4  11  752.31   23.14
   1  -4  11  704.83   22.32
   1  -4 -12    0.56    2.40
  -1  -4 -12    3.74    2.72
   1   4 -12    5.21    2.75
  -1  -4  12   -4.25    3.10
  -1   4 -12   -0.19    2.81
   1  -4  12    0.36    2.57
   1   4 -13  341.63   15.29
  -1   4 -13  343.29   15.73
   1  -4 -13  347.35   17.17
  -1  -4 -13  343.38   17.18
   1  -4  13  360.46   17.12
  -1  -4  13  342.34   17.29
  -1   4  14    7.31    4.17
  -1  -4 -14    4.76    3.40
   1  -4 -14    7.42    3.80
   1  -4  14   17.31    6.48
  -1   4  14    5.73    4.30
  -1  -4  14    4.35    4.54
   1   4  14    5.04    4.67
  -1   4 -14    5.36    3.12
   1   4 -14    3.79    2.29
  -1  -4  14    2.37    3.22
  -1   4  15    9.37    4.21
  -1   4 -15   19.11    4.35
  -1  -4 -15   13.14    4.29
   1  -4 -15   16.83    5.18
   1  -4  15   20.34    6.15
  -1   4  15   11.76    5.53
  -1  -4  15   16.20    4.74
   1   4  15   18.56    5.94
  -1   4  16    5.61    4.90
  -1  -4  16    0.34    4.22
   1   4  16   -3.08    4.97
   1  -4  16    7.69    5.62
  -1   4  16   -5.94    4.19
  -1  -4  16   -0.40    4.30
  -1  -4  17  197.33   14.07
   1   4  17  184.44   14.69
  -1   4  17  190.33   14.48
  -1  -4  17  212.12   15.42
   1  -4  17  211.32   15.82
  -1   4 -17  159.78   10.99
  -1  -4  18   12.48    5.70
  -1   4  18   11.32    4.67
   1   4  18   11.39    5.83
   1  -4  18    2.46    3.98
  -1  -4  18    3.61    3.20
  -1   4  19  148.65   11.01
   1  -4  19  144.91   11.30
   1   4  19  142.43   11.15
  -1  -4  19  149.65   11.27
   1  -4  20    1.23    2.47
   1   4  20    9.44    3.67
  -1  -4  20    6.56    3.20
  -1   4  20    5.95    3.34
  -1   4  20    3.77    3.48
   1  -5   0    0.20    2.53
   1   5   0   -0.58    2.27
  -1  -5   0   -1.57    2.17
   1  -5  -1   59.65    4.52
   1   5  -1   60.00    4.90
   1  -5   1   56.46    5.62
   1   5  -1   51.26    6.18
  -1   5  -1   55.89    3.81
  -1   5   2   40.27    3.21
  -1   5  -2   46.84    2.96
   1   5  -2   48.18    5.72
   1  -5  -2   44.40    5.23
  -1  -5  -2   42.57    5.49
   1   5  -2   40.07    5.73
  -1   5  -2   41.15    4.67
   1  -5   2   45.87    3.32
  -1   5   3   17.98    2.62
   1   5   3   18.64    2.52
  -1   5  -3   20.15    3.65
  -1  -5  -3   18.63    4.80
  -1  -5   3   19.13    2.47
  -1   5   3   16.25    3.01
   1  -5   3   18.56    3.97
  -1   5  -3   16.32    2.10
   1  -5   3   16.85    2.12
   1   5   4   -1.40    1.68
  -1   5   4    1.44    1.52
  -1   5   4    4.25    1.87
  -1  -5   4   -0.16    1.44
  -1  -5   4    0.96    3.14
  -1  -5  -4    7.81    4.00
  -1   5  -4   -3.15    2.40
  -1   5   4   -0.15    3.19
   1  -5  -4   -4.39    4.51
  -1   5  -4   -0.98    1.27
   1  -5   4    2.74    1.71
   1   5  -4   -0.53    1.13
  -1   5  -5  209.21    7.53
   1   5   5  208.04    7.52
  -1   5   5  204.97    7.90
   1   5   5  218.05    8.09
   1   5  -5  210.55    6.82
  -1   5   5  226.85   18.30
   1   5   5  213.22   18.29
  -1   5   5  202.92    6.40
  -1  -5   5  209.97   17.05
  -1  -5  -5  224.13   17.49
   1  -5   5  203.07    7.04
  -1  -5   5  194.65    6.76
   1  -5   5  197.73   16.33
   1  -5  -5  204.42   17.96
  -1   5   6    6.99    2.45
   1   5   6    4.26    2.24
   1   5   6    4.22    1.76
  -1   5  -6    4.36    1.82
  -1  -5   6   10.72    5.32
  -1  -5   6    2.79    1.49
  -1   5   6    5.26    1.67
  -1  -5   6    4.60    2.42
   1   5   6    8.46    5.25
   1  -5   6    4.14    1.70
   1   5  -6    4.46    1.78
  -1  -5   6    6.98    4.68
   1  -5   6    6.22    4.38
  -1   5   6    8.32    5.16
   1   5  -7  181.92    7.57
  -1   5   7  175.38    8.05
  -1   5  -7  193.51    8.34
   1   5   7  172.89    7.57
  -1   5   7  172.95    6.94
  -1  -5   7  177.45    9.58
  -1   5   8   18.54    3.18
  -1  -5  -8   22.24    4.14
   1   5   8   16.72    2.92
  -1  -5   8   16.69    4.10
   1   5  -8   17.03    2.87
  -1   5  -8   20.94    3.66
  -1   5   8   18.84    3.13
  -1  -5  -9   18.85    4.27
  -1   5   9   16.73    3.04
   1  -5   9   14.56    4.01
   1   5  -9   16.69    3.20
  -1   5  -9   17.42    3.38
  -1  -5   9   21.44    4.55
  -1   5  10   20.06    3.71
   1  -5 -10   18.42    4.44
  -1  -5 -10   14.00    3.40
   1   5 -10   17.83    3.48
  -1   5 -10   21.58    3.97
   1  -5  10   18.08    4.14
  -1  -5  10   22.53    4.77
   1   5 -11   89.06    7.29
   1  -5 -11  109.72    9.09
  -1  -5 -11   97.28    8.61
  -1   5 -11   99.64    8.02
  -1  -5  11  112.35    9.73
   1  -5  11  108.38    9.25
   1   5 -12  105.06    8.21
  -1  -5 -12   92.64    8.80
   1  -5 -12  108.63    9.65
  -1   5 -12  100.77    8.31
  -1  -5  12  113.53    9.93
   1  -5  12  106.04    9.94
   1   5  13   91.99   10.47
  -1  -5  13  106.74   10.97
   1  -5  13  108.02   10.94
  -1   5  13  102.13   11.62
  -1   5 -13  100.47    8.76
  -1  -5 -13  102.07    9.84
   1  -5 -13   89.65    9.36
   1   5 -13   95.90    8.17
   1  -5  13  101.92    9.65
  -1  -5  13   91.43    9.33
  -1   5  14    5.35    4.64
  -1  -5  14   -0.01    4.86
   1   5  14   -0.60    4.42
   1  -5  14    7.33    5.34
  -1   5  14   -0.41    4.40
  -1  -5 -14   -2.35    3.05
   1  -5 -14    2.60    2.64
  -1  -5  14   -4.47    4.06
   1   5 -14   -0.03    2.14
   1  -5  14   -4.41    3.60
  -1   5 -14    4.30    2.81
  -1   5  15   17.21    5.01
  -1   5 -15   18.39    4.55
  -1  -5  15   21.19    5.65
  -1  -5 -15   16.82    5.00
   1  -5 -15   12.28    4.28
   1   5  15   16.39    6.99
  -1   5  15   19.68    6.65
   1  -5  15   20.21    6.01
  -1  -5  15   17.42    6.29
   1  -5  16    3.90    4.97
   1   5  16    5.77    5.57
   1  -5  17   29.97    6.75
   1   5  17   29.95    6.92
  -1   5  17   27.34    6.62
  -1  -5  17   19.63    5.93
  -1  -5  17   34.59    6.63
  -1  -5  18   31.99    8.14
  -1  -5  18   28.26    6.63
  -1   5  18   21.76    5.60
   1   5  18   27.79    6.18
   1  -5  18   16.07    4.93
   1  -5  19   40.62    6.23
   1   5  19   34.69    6.85
  -1  -5  19   35.84    5.87
  -1   5  19   38.53    6.30
   1   5  20   12.82    3.90
   1  -5  20    2.06    2.57
  -1   5  20   11.95    3.54
  -1  -5  20   11.32    3.35
  -1   5  20    1.16    2.89
  -1   5  20   10.12    3.52
   1  -6   0    0.30    1.52
  -1  -6   0    0.19    1.79
   1   6   0   -1.13    2.42
   1  -6   0    3.15    2.73
  -1  -6   0   -1.15    2.66
   1  -6   1 2393.84   22.54
  -1  -6   1 2261.59   22.04
   1   6  -1 2460.46   43.17
  -1  -6  -1 2362.29   21.64
   1  -6  -1 2388.37   25.74
   1  -6  -1 2277.10   20.66
   1  -6   1 2471.73   38.00
   1   6  -1 2383.12   28.75
   1  -6   2   17.42    2.64
   1   6  -2    8.99    3.62
  -1   6  -2   14.08    1.83
  -1  -6  -2   19.75    2.36
  -1  -6   2   15.38    2.02
  -1  -6  -2   16.86    3.46
  -1  -6   2   13.54    2.22
   1   6   2   16.86    2.42
   1  -6   3    3.96    2.69
  -1   6  -3    4.69    1.75
   1   6  -3    4.18    1.41
  -1  -6  -3    4.66    1.79
  -1  -6  -3    3.56    3.09
  -1  -6   3    3.73    1.69
  -1   6  -3    1.84    1.85
  -1   6   3    5.48    2.76
   1  -6   3    2.81    1.66
   1   6   3    4.33    1.71
  -1   6   3    2.09    1.80
   1  -6   4   61.12    8.25
  -1  -6   4   63.19    4.10
  -1   6  -4   68.47    6.70
   1  -6   4   63.74    4.28
   1   6   4   77.20    9.88
  -1  -6  -4   68.99    9.25
  -1   6  -4   70.30    4.26
  -1   6   4   72.85    4.14
   1   6  -4   71.72    3.77
  -1   6   4   71.45    4.89
   1   6   4   70.41    4.53
  -1   6  -5 1480.49   31.61
   1  -6   5 1366.95   19.21
   1  -6  -5 1429.46   48.15
   1   6   5 1489.66   47.95
   1  -6   5 1432.23   43.43
  -1  -6  -5 1506.76   46.13
  -1  -6   5 1454.87   43.24
  -1  -6   5 1340.48   18.92
  -1   6   5 1463.12   45.87
  -1   6   5 1400.62   16.70
   1   6   5 1458.45   21.21
  -1   6  -5 1455.50   19.88
   1   6  -5 1496.28   18.29
  -1   6   5 1448.44   21.47
   1   6   5 1494.22   21.35
   1   6   6   23.27    8.07
  -1  -6  -6   25.11    7.82
  -1   6   6   25.28    8.58
  -1  -6   6   17.60    3.60
  -1   6  -6   18.62    2.88
   1  -6   6   22.61    6.53
  -1   6   6   17.41    2.34
  -1   6  -6   20.66    4.09
   1  -6   6   17.85    2.63
  -1  -6   6   17.17    2.63
  -1  -6   6   16.43    6.12
   1   6  -6   16.14    2.36
   1   6   6   19.20    2.91
   1   6   6   20.56    3.37
  -1   6   6   15.11    2.73
   1  -6   7 1127.18   18.25
  -1   6   7 1187.08   17.59
  -1  -6   7 1219.98   25.10
   1   6   7 1155.35   20.03
   1   6   7 1235.12   22.83
  -1   6  -7 1240.33   21.08
  -1   6   7 1138.19   21.08
   1   6  -7 1215.49   19.65
  -1   6  -8   -1.44    2.39
   1   6  -8    3.57    2.27
  -1  -6   8   -0.77    3.29
   1   6   8    3.57    3.10
  -1   6   8    1.22    2.03
   1  -6   9   87.37    7.97
  -1  -6   9   85.91    8.02
  -1  -6  -9   90.76    7.59
  -1   6  -9   81.82    6.46
   1   6   9   88.03    6.21
  -1   6   9   77.18    6.35
   1   6  -9   83.89    6.18
   1  -6  10    7.73    3.16
  -1   6 -10    5.96    2.45
   1   6 -10   10.52    2.83
  -1  -6  10    9.11    3.84
  -1   6  10    7.08    2.33
   1  -6 -10    8.74    3.21
  -1  -6 -10    5.47    2.93
   1  -6  11  360.87   17.47
  -1  -6  11  362.04   17.52
  -1  -6 -11  370.42   16.78
   1  -6 -11  345.08   16.52
   1   6 -11  354.51   13.90
  -1   6 -11  369.49   14.71
   1  -6  12   10.59    4.44
  -1   6 -12    9.45    3.36
   1   6 -12    8.11    2.98
  -1  -6  12   14.06    4.63
  -1  -6 -12    4.93    3.84
   1  -6 -12   10.87    4.15
   1  -6  13  472.62   21.10
  -1  -6  13  484.91   21.88
   1   6 -13  460.75   17.44
  -1  -6 -13  454.50   20.30
   1  -6 -13  448.87   20.17
  -1   6 -13  437.53   17.79
   1  -6  13  498.43   23.14
  -1   6  13  455.36   21.96
  -1  -6  13  506.80   23.44
   1   6  13  449.19   22.38
  -1  -6  14   -0.77    3.37
  -1   6 -14    1.79    2.18
   1  -6  14    3.14    3.56
  -1  -6  14    6.08    5.08
  -1   6  14   -5.05    4.90
   1  -6  14    2.87    4.06
   1   6  14    7.07    4.16
  -1  -6  14    0.88    3.22
  -1  -6 -14    0.13    3.05
   1  -6 -14   10.62    4.76
  -1   6  14    2.77    5.02
  -1   6 -15   12.91    4.05
  -1  -6  15   10.68    4.50
   1  -6 -15    9.11    3.63
  -1  -6 -15    8.50    3.92
  -1   6  15   10.41    4.19
   1   6  15   14.65    6.86
  -1   6  15   11.98    5.24
   1  -6  15    7.88    4.09
  -1  -6  15   14.55    5.66
   1   6  16    6.09    5.56
  -1   6  16    9.02    5.35
  -1  -6  16    3.58    4.93
   1  -6  16    3.61    4.95
  -1  -6  17  195.72   13.62
  -1   6  17  166.94   13.52
  -1  -6  17  183.94   14.55
   1   6  17  157.09   13.67
   1  -6  17  185.35   14.13
  -1  -6  18    2.62    3.13
  -1   6  18    2.20    3.71
  -1  -6  18    5.85    4.05
   1   6  18   -1.38    4.90
   1  -6  18    9.69    4.64
  -1   6 -18    2.12    2.83
  -1   6  19  128.87   10.08
   1  -6  19  146.30   11.01
  -1  -6  19  133.92   10.25
   1   6  19  126.91   10.43
  -1  -6  20    0.02    2.36
   1   6  20    4.20    2.53
   1  -6  20    6.26    3.04
  -1   6  20    2.39    2.34
  -1   6  20   -5.02    3.75
   1   6  20   -0.96    2.19
  -1   6  20    3.14    2.77
   1   7   0    1.39    2.08
  -1  -7   0    0.13    2.63
   1  -7   0    9.33    3.19
   1  -7   0    2.17    3.44
  -1  -7   0    2.01    1.97
   1   7   0    1.74    2.24
   1   7   1   51.63    4.23
  -1  -7   1   56.21    4.04
   1  -7   1   55.13    4.06
   1  -7  -1   53.58    3.84
   1  -7   1   59.78    6.81
  -1  -7  -1   54.79    3.88
   1   7   2   19.31    2.66
   1   7  -2   21.67    5.49
   1  -7   2   20.92    2.97
  -1   7  -2   18.08    3.35
  -1  -7   2   16.41    2.33
   1  -7  -2   17.84    2.25
  -1  -7  -2   23.98    2.77
  -1   7  -2   20.00    2.53
  -1  -7   2   20.28    2.70
  -1   7   3   -0.70    1.92
   1   7   3    0.27    1.67
  -1   7   3    0.24    1.20
  -1  -7  -3    0.46    2.45
   1   7  -3    1.76    3.18
   1   7   3   -5.84    4.21
  -1  -7   3    0.10    1.72
  -1   7   3    0.22    2.11
   1  -7   3    1.44    1.70
   1   7  -3   -2.76    1.28
   1  -7  -3    0.13    1.21
  -1   7  -3   -1.46    1.55
   1  -7   3    0.90    2.33
   1  -7   3   -1.16    2.47
  -1  -7  -3    1.21    1.66
   1   7   4   16.58    2.72
  -1   7   4   15.95    2.41
  -1   7   4   17.14    3.31
  -1  -7   4   13.42    2.47
  -1  -7  -4   16.18    5.46
  -1   7  -4   16.12    3.77
   1   7   4   15.48    4.75
  -1   7   4   18.26    3.26
  -1  -7  -4   14.77    2.16
   1  -7   4   15.68    2.66
   1   7  -4   15.68    2.11
  -1   7  -4   13.28    2.20
   1  -7   4   12.03    4.21
   1  -7  -4   15.20    1.94
   1   7  -5  150.45    6.20
  -1   7   5  141.16    7.49
   1   7   5  159.51    7.51
  -1   7  -5  150.94    6.94
   1   7   5  147.97    7.59
  -1   7   5  152.36    6.73
  -1   7  -5  147.78   10.07
   1   7   5  149.58   15.06
   1  -7   5  139.38    6.59
   1  -7   5  148.14   14.21
  -1  -7  -5  147.48   15.07
  -1   7   5  133.62    5.35
   1  -7  -5  147.26   16.30
  -1  -7   5  130.21    6.47
  -1   7  -6   62.38    5.01
   1   7   6   61.63    5.65
   1   7  -6   60.12    4.50
  -1   7   6   59.85    5.55
   1   7   6   58.52    5.23
   1   7   6   54.18   10.87
   1  -7   6   60.02    4.62
  -1   7   6   56.23    3.77
   1  -7   6   50.98    9.99
  -1  -7   6   48.70    4.35
  -1   7  -7   71.88    5.46
   1   7   7   63.25    5.18
  -1   7   7   61.54    5.45
   1   7   7   72.28    6.21
   1   7  -7   69.55    5.04
  -1  -7   7   56.48    6.25
   1  -7   7   63.18    4.81
   1   7   8   11.02    2.45
  -1   7   8   12.51    2.92
   1   7  -8   10.00    2.30
  -1   7  -8    7.69    2.36
  -1  -7   8    4.68    3.26
  -1   7   9    0.84    2.13
   1   7   9   -0.20    2.02
  -1  -7   9   -4.82    3.18
   1   7  -9    1.59    1.71
   1  -7   9    0.60    3.36
  -1   7  -9    4.04    2.70
  -1  -7 -10   35.59    5.94
  -1   7  10   25.04    4.21
  -1   7 -10   28.03    4.18
  -1  -7  10   35.48    6.10
   1   7 -10   34.54    4.53
   1  -7  10   27.43    5.68
   1  -7 -11   40.88    6.30
  -1  -7 -11   45.16    6.79
  -1   7  11   37.20    4.94
  -1  -7  11   47.46    7.33
  -1   7 -11   49.24    5.61
   1   7 -11   39.47    5.03
   1  -7  11   37.94    6.33
  -1   7 -12   70.39    7.14
   1  -7 -12   85.53    9.09
   1   7 -12   82.21    7.26
  -1  -7 -12   78.34    8.63
   1  -7  12   93.02   10.13
  -1  -7  12   88.28    9.72
  -1   7  13   82.44    9.30
   1   7  13   83.32    9.72
  -1   7  13   87.48    9.86
  -1  -7 -13   98.38    9.78
  -1   7 -13  101.92    8.60
   1  -7 -13   87.90    9.20
  -1   7  13   90.53   10.17
  -1  -7  13   75.25    7.57
   1  -7  13   92.37   10.72
   1   7  13   88.97   10.58
  -1  -7  13   95.89   10.27
   1  -7  13   88.13    9.77
  -1   7  14   75.32    9.05
   1  -7  14   64.87    8.79
  -1  -7  14   83.47    9.90
  -1  -7  14   83.41   10.51
  -1   7  14   71.60    9.25
  -1  -7  14   55.02    6.45
   1   7  14   71.89   10.09
   1  -7  14   71.48    9.59
   1  -7 -14   66.18    8.61
  -1  -7 -14   70.52    8.64
  -1   7 -14   74.89    7.85
  -1  -7  15    1.12    3.26
   1  -7  15    0.67    5.66
   1   7  15    3.87    5.34
  -1  -7  15    7.62    5.81
  -1   7  15    1.67    4.81
  -1  -7  16    6.37    4.88
  -1   7  16    1.65    4.09
   1  -7  16    4.26    4.68
   1   7  16   -1.20    4.68
   1   7  17   26.35    6.70
   1  -7  17   20.57    6.00
  -1  -7  17   20.91    6.50
  -1   7  17   17.59    5.88
  -1  -7  17   23.95    5.46
  -1  -7  18   39.56    5.02
  -1   7  18   35.59    6.58
  -1  -7  18   42.75    7.34
   1   7  18   45.79    7.52
   1  -7  18   44.16    6.85
  -1   7 -18   28.52    4.87
  -1   7  19   25.97    4.82
   1  -7  19   27.92    6.08
  -1  -7  19   26.61    5.38
   1   7  19   24.48    4.88
  -1   7  19   15.70    4.53
   1   7  20   16.63    3.93
   1  -7  20   29.12    5.03
  -1  -7  20   18.01    3.65
  -1   7  20   13.90    3.43
   1   7  20   19.95    4.98
  -1   7  20   11.89    2.99
   1   8   0   -0.09    1.92
   1  -8   0   -1.71    2.34
  -1  -8   0   -0.31    1.94
   1   8   0    4.12    3.32
  -1  -8   0    2.74    3.19
   1  -8   0    3.03    2.03
   1   8   1  181.24    7.78
   1  -8   1  179.14    7.29
  -1  -8  -1  179.73    7.00
  -1  -8   1  190.97    7.39
   1  -8  -1  183.41    6.96
   1  -8   1  191.13   12.29
   1  -8   1  174.67    5.69
  -1  -8  -1  192.09   13.34
   1   8   2    6.61    2.17
   1  -8   2    7.34    2.35
   1  -8   2    7.94    2.54
  -1  -8   2    7.46    2.34
   1  -8  -2    7.30    1.84
   1   8   2    7.38    2.42
  -1  -8  -2    4.39    1.87
  -1   8  -2    5.55    2.40
  -1  -8   2    5.78    1.95
   1   8  -2    1.50    3.03
   1  -8   2    4.27    2.48
  -1   8   3    4.38    2.47
   1   8   3    1.20    1.75
  -1   8   3   -0.80    1.47
  -1  -8   3    1.54    1.07
  -1   8  -3    1.21    2.14
  -1   8  -3   -2.40    1.51
   1  -8   3    1.90    2.03
   1   8  -3   -1.97    3.64
  -1  -8   3   -0.11    1.92
   1  -8   3   -1.64    1.97
  -1  -8  -3   -0.93    1.70
  -1  -8  -3    1.48    2.63
   1  -8   3   -3.74    2.70
   1  -8  -3   -0.89    1.61
   1   8   3   -0.17    2.76
  -1   8  -4  131.46    6.15
   1   8  -4  131.78    5.52
  -1   8   4  140.40    7.62
   1   8   4  126.44    6.53
  -1   8   4  130.43    5.85
  -1  -8  -4  131.26   11.13
   1  -8   4  127.54    6.52
  -1  -8   4  127.97    6.59
   1   8   4  137.51   12.29
  -1   8   4  135.04    9.44
   1  -8   4  119.93    9.99
   1  -8   4  137.39   11.70
  -1  -8  -4  121.53    5.82
  -1  -8  -4  121.85   13.36
   1   8  -4  127.15   13.19
   1  -8  -4  124.27    5.27
  -1   8  -5 1056.46   18.12
   1   8   5 1068.85   19.72
   1   8   5 1052.57   20.96
  -1   8   5 1072.58   18.14
   1   8  -5 1044.76   16.37
  -1   8   5 1049.81   20.75
  -1  -8  -5  961.49   15.76
   1  -8   5 1032.39   18.33
  -1  -8  -5 1035.75   41.46
  -1   8  -5 1078.99   27.32
  -1  -8   5  988.31   18.32
   1   8   5 1039.77   38.49
   1  -8   5  988.55   35.46
   1   8   6   16.08    3.22
  -1   8   6   20.17    3.65
   1   8   6   13.12    3.14
   1  -8   6   16.00    2.70
   1   8  -6   18.44    2.85
  -1  -8   6   17.75    3.04
  -1   8  -6   15.59    2.92
   1   8   6   16.60    6.65
   1  -8   6   13.66    5.46
   1   8  -7  685.32   15.20
  -1   8   7  680.80   17.90
   1   8   7  708.01   18.53
   1   8   7  671.40   17.33
  -1   8  -7  718.04   16.92
   1  -8   7  676.15   15.63
  -1  -8   7  617.29   19.32
  -1  -8   7  593.63   15.07
   1   8   8    1.59    2.17
  -1   8   8    5.94    2.98
  -1  -8   8    3.52    3.56
  -1   8  -8    0.44    1.94
   1   8  -8    4.96    2.47
   1   8   9    3.09    2.22
  -1   8   9   -0.42    2.07
  -1  -8   9   -1.09    3.32
   1   8  -9    2.66    1.95
  -1   8  -9    3.34    2.01
  -1   8  10   25.03    3.95
  -1  -8 -10   25.05    5.09
  -1  -8  10   19.45    4.75
  -1   8 -10   29.79    4.30
   1   8 -10   31.41    4.21
   1  -8  10   24.78    5.34
   1  -8 -11  422.98   18.88
   1   8 -11  420.68   15.44
  -1  -8 -11  425.59   18.70
  -1   8  11  391.88   15.77
  -1   8 -11  439.44   16.46
   1  -8  11  410.31   19.60
  -1  -8  11  436.75   20.35
  -1  -8 -12    3.50    3.09
   1  -8 -12    1.97    2.85
   1  -8  12    0.82    3.64
  -1  -8  12    0.53    3.91
   1   8 -12    0.59    1.95
  -1   8 -12    5.44    2.72
  -1   8  13  497.12   22.09
  -1   8  13  444.19   20.46
   1   8  13  436.50   20.81
   1  -8  13  549.56   24.10
  -1  -8  13  555.46   24.40
  -1   8 -13  525.83   19.52
   1  -8 -13  516.99   22.43
  -1  -8 -13  523.22   22.27
   1  -8  13  581.73   25.40
  -1  -8  13  443.06   16.28
  -1   8  13  498.10   23.46
   1   8  13  471.82   23.80
  -1   8  14    0.80    4.56
   1   8  14   -0.89    4.17
  -1   8  14   -1.88    4.22
   1  -8  14   -0.64    3.20
  -1   8 -14   -0.59    2.10
  -1  -8  14    6.74    5.82
  -1  -8 -14    1.16    3.07
   1  -8 -14   -2.18    3.28
   1  -8  14    0.57    4.37
  -1  -8  14    6.50    5.01
  -1   8  14    5.31    5.30
   1   8  14    0.46    4.44
  -1  -8  14    0.39    3.57
   1   8  15   30.08    7.45
  -1  -8  15   23.30    6.84
   1  -8  15   38.58    8.12
  -1   8  15   29.04    6.93
  -1  -8  16   20.58    5.93
   1   8  16   17.10    6.35
  -1   8  16   17.11    5.64
   1  -8  16   19.75    5.90
   1   8  17   49.31    8.26
  -1  -8  17   51.95    8.19
  -1   8  17   50.51    7.76
   1  -8  17   54.52    7.77
   1  -8  18    9.13    5.10
   1   8  18    4.75    3.95
  -1   8  18    5.46    3.91
  -1  -8  18    2.40    3.58
  -1   8 -18    1.73    3.08
   1   8  19  122.39    9.73
   1  -8  19  126.22    9.73
  -1  -8  19  134.76    9.84
  -1  -8  19  116.47    7.90
  -1   8  19  114.03    7.72
  -1   8  19  139.69   10.54
   1   8  20    9.23    3.48
  -1   8  20    6.68    3.17
   1   8  20    2.58    2.68
  -1  -8  20    1.06    2.12
   1  -8  20    4.71    2.57
  -1  -9   0   -0.07    1.98
  -1  -9   0   -0.16    2.41
   1   9   0    2.11    2.45
   1  -9   0   -0.08    1.95
   1  -9   0   -2.25    2.68
   1   9   0   -3.21    2.27
   1  -9  -1    5.72    2.17
   1  -9   1    6.31    3.44
  -1  -9   1    5.61    2.23
   1  -9  -1   -4.46    3.11
  -1  -9  -1    4.64    2.11
   1  -9   1    3.78    2.07
  -1  -9  -1    3.14    2.76
   1   9   1    8.04    2.59
   1   9   2    3.04    1.75
   1  -9   2   -0.60    1.95
   1  -9  -2    0.17    1.63
   1  -9   2   -0.05    1.46
  -1  -9   2    1.85    2.02
   1  -9   2   -0.38    2.02
  -1  -9   2   -0.19    1.50
  -1  -9  -2    2.62    1.91
   1   9   2    2.28    2.19
  -1   9   2    1.20    1.15
   1   9   3   13.56    3.57
  -1  -9   3   13.87    2.54
   1  -9  -3   14.83    2.41
   1   9  -3   19.05    5.91
  -1  -9  -3   21.49    3.00
   1  -9   3   14.99    3.50
   1  -9   3   16.02    2.80
  -1   9  -3   18.23    4.19
  -1  -9   3   16.09    2.82
  -1   9   3   15.09    2.39
   1   9   3   14.25    2.57
  -1   9   3   20.74    3.76
  -1  -9   4  120.57    6.56
  -1  -9  -4  120.88    6.14
   1  -9   4  119.19    6.60
   1   9   4  112.02   11.19
   1  -9  -4  113.96    5.57
   1   9  -4  111.83   12.60
   1  -9   4  108.78   10.34
  -1  -9  -4  117.50    9.81
  -1   9   4  115.06    9.92
   1  -9   4  118.94   10.23
  -1  -9  -4  130.11   14.02
   1   9  -4  120.49    5.65
  -1   9  -4  123.68    6.31
   1   9   4  118.39    6.62
  -1   9   4  120.95    7.70
  -1   9   4  116.95    5.83
  -1  -9  -5  174.94    7.23
  -1  -9   5  168.72    8.17
   1   9   5  176.84   15.69
   1  -9   5  179.58   15.25
   1  -9   5  172.33    8.07
   1   9  -5  166.34   16.30
  -1  -9  -5  180.23   17.60
  -1   9   5  179.80    7.81
  -1   9  -5  182.48    7.93
   1   9   5  192.25    8.85
   1   9  -5  177.39    7.17
  -1   9   5  171.83    9.13
  -1   9  -6    0.17    1.85
   1  -9   6   -0.41    2.24
  -1  -9   6    1.01    1.90
   1   9  -6    1.19    1.59
   1  -9   6   -2.55    4.88
   1   9   6   -0.93    2.32
  -1   9   6   -1.80    2.63
   1   9   6    1.55    2.43
  -1  -9   7   78.45    5.97
   1  -9   7   81.97    5.88
  -1  -9   7   81.06    7.40
   1   9   7   84.59    6.93
   1   9  -7   89.33    6.00
  -1   9  -7   91.04    6.47
  -1   9   7   85.24    7.08
   1   9   7   92.56    7.24
   1   9  -8    7.55    2.60
  -1   9  -8    4.46    2.14
  -1  -9   8    0.34    3.45
  -1   9   8    1.07    2.38
   1   9   8    3.52    2.54
  -1  -9   9    2.22    3.47
   1   9  -9    6.21    2.39
  -1   9  -9    5.05    2.53
   1   9   9    2.84    2.18
  -1   9   9    7.56    3.28
   1   9 -10    8.58    2.18
  -1  -9  10   14.14    4.78
   1  -9  10   10.81    3.76
  -1   9 -10   10.57    3.08
   1   9  10    7.33    2.45
  -1  -9 -10   15.24    4.35
  -1   9  10    6.27    2.85
   1  -9  11   69.60    8.70
  -1  -9  11   60.77    8.63
  -1   9  11   62.23    6.79
  -1  -9 -11   71.62    8.02
   1  -9 -11   67.36    7.89
  -1   9 -11   72.02    7.07
   1   9 -11   63.79    6.28
  -1   9 -12    5.55    2.63
   1  -9  12    8.18    4.42
  -1  -9  12   14.18    5.30
   1  -9 -12   10.34    3.57
  -1  -9 -12    7.17    3.66
   1   9  12    8.33    4.55
  -1   9  13   74.13    9.90
  -1   9  13   65.29    9.05
   1   9  13   77.88   10.53
  -1  -9 -13   82.38    9.30
   1  -9 -13   69.52    8.77
  -1   9 -13   74.08    7.61
  -1  -9  13   69.89    8.05
  -1   9  13   57.39    8.94
   1   9  13   70.03   10.51
  -1  -9  13   69.33    9.48
   1  -9  13   71.06    9.24
   1   9  14   13.72    5.16
  -1   9  14   25.86    6.71
   1  -9 -14   26.13    5.71
  -1  -9 -14   30.03    6.33
   1  -9  14   33.24    6.76
  -1   9 -14   38.56    5.83
  -1  -9  14   24.85    6.09
   1   9  14   21.99    7.51
  -1  -9  14   28.96    6.80
   1  -9  14   31.11    7.07
  -1   9  14   23.72    6.32
  -1  -9  14   20.92    4.96
  -1  -9  15    7.35    6.63
   1   9  15    1.76    5.26
   1  -9  15    0.20    3.94
  -1   9  15    3.30    4.92
   1   9  15    5.43    4.03
   1   9  16   -2.62    4.52
  -1  -9  16   14.99    6.31
  -1   9  16    6.08    4.28
   1  -9  16    9.82    5.09
   1  -9  17    0.40    4.18
  -1   9  17   -1.35    4.31
  -1  -9  17    3.34    4.82
   1   9  17    0.65    4.54
  -1   9  18   81.00    7.65
  -1  -9  18  103.50    8.98
  -1   9  18   70.31    7.71
   1   9  18   79.76    9.00
  -1  -9  18  105.68    9.61
   1  -9  18   87.90    8.93
  -1   9 -18   66.73    6.79
  -1  -9  19    6.81    2.83
  -1   9  19   13.19    3.75
  -1   9  19   17.22    5.11
  -1   9  19    3.79    3.40
   1  -9  19   15.86    4.32
   1   9  19   13.76    4.19
  -1  -9  19   14.27    4.32
   1   9  20   16.03    3.96
  -1   9  20   15.48    3.83
   1  -9  20    7.27    2.40
  -1  -9  20    9.06    2.47
   1  10   0   -0.86    2.41
  -1  10   0   -0.17    1.69
   1 -10   0   -1.29    1.95
  -1 -10   0    2.08    1.94
  -1 -10   0   -1.36    2.28
   1  10   0    1.18    2.82
   1 -10   0    1.29    2.87
   1  10   1 1378.78   23.31
  -1  10  -1 1396.81   19.71
  -1 -10   1 1360.38   21.62
  -1 -10  -1 1332.30   36.62
   1 -10  -1 1338.67   20.22
   1 -10  -1 1350.59   25.97
   1 -10   1 1372.61   36.80
  -1 -10  -1 1335.60   20.73
   1 -10   1 1338.19   21.14
   1  10   2   15.29    3.13
  -1  10   2   12.45    2.21
  -1 -10   2   14.40    3.31
   1 -10  -2   13.33    2.79
  -1 -10   2   11.15    2.81
   1 -10   2    7.14    2.65
   1 -10   2    5.52    2.65
  -1 -10  -2    7.07    2.25
  -1  10   3    2.45    2.88
  -1  10   3    0.68    1.46
   1  10   3    4.33    2.33
   1 -10   3   -0.16    2.11
   1 -10  -3    0.71    1.74
   1  10  -3   -1.04    3.14
  -1 -10  -3   -1.27    1.86
  -1 -10   3   -0.11    2.02
  -1  10  -3    1.78    2.41
  -1  10  -4   43.98    4.23
  -1  10   4   46.72    4.08
   1  10   4   47.31    4.89
  -1  10   4   46.78    5.39
   1 -10   4   47.89    4.63
   1  10  -4   43.24    7.92
  -1 -10  -4   37.97    8.17
   1 -10  -4   43.52    3.79
  -1 -10   4   45.37    4.71
  -1 -10  -4   46.81    4.15
  -1  10  -5 1437.94   22.78
   1  10  -5 1404.19   20.95
   1  10   5 1403.23   24.62
  -1  10   5 1458.01   22.95
  -1  10   5 1493.12   28.00
  -1 -10   5 1482.31   24.54
  -1 -10  -5 1397.64   21.54
   1  10  -5 1386.93   47.12
   1 -10   5 1423.94   23.65
   1  10   6   76.95    7.03
   1  10  -6   75.13    5.33
  -1  10  -6   81.38    6.00
  -1  10   6   69.98    6.69
   1  10   6   81.57    6.84
  -1 -10   6   70.03    5.68
   1 -10   6   78.12    5.88
   1  10   7 1207.94   26.34
   1  10   7 1244.05   26.42
  -1  10  -7 1210.36   23.31
  -1  10   7 1198.63   26.36
  -1 -10   7 1121.52   22.74
  -1 -10   7 1077.80   26.61
   1 -10   7 1179.64   22.38
  -1  10   8    7.94    3.74
   1  10   8    4.58    2.61
   1  10   8    5.41    3.04
  -1 -10   8    0.90    3.08
  -1  10  -8    6.97    2.51
  -1  10   9    0.07    2.43
   1  10   9    6.93    3.07
  -1  10  -9    2.62    1.90
  -1 -10   9    0.81    3.03
   1  10  -9    3.90    1.98
  -1  10  10  111.50    8.98
   1  10  10   94.60    7.95
   1  10 -10  106.96    7.66
  -1  10 -10  108.92    8.16
  -1 -10  10   96.04    9.86
   1 -10  10   89.80    9.56
  -1  10  11  410.60   17.29
  -1  10 -11  456.36   17.21
  -1 -10 -11  456.96   20.03
  -1 -10  11  421.01   20.60
   1 -10  11  435.74   20.71
   1  10  12    0.80    5.74
  -1  10  12    8.32    6.06
   1 -10  12   -2.93    3.71
  -1  10 -12    0.62    2.59
  -1 -10  12    0.91    3.26
  -1  10 -12    5.79    5.25
   1 -10 -12    0.69    3.20
  -1 -10 -12    0.44    2.85
  -1 -10  12    6.25    4.44
   1  10  12    6.42    5.04
  -1 -10  12    7.10    3.23
  -1  10  12    1.86    4.08
  -1  10  13  390.55   20.41
   1  10  13  462.55   23.42
  -1  10  13  425.97   20.86
  -1  10 -13  417.55   21.92
   1  10 -13  376.09   21.18
  -1 -10 -13  496.55   22.19
  -1  10 -13  511.60   19.31
   1 -10 -13  472.16   21.84
  -1 -10  13  443.58   16.65
  -1  10  13  443.27   23.01
   1  10  13  441.86   23.69
   1 -10  13  501.77   23.43
  -1 -10  13  486.84   23.41
   1  10  14    6.70    6.40
  -1  10  14    2.67    4.45
  -1 -10 -14    5.08    2.86
   1 -10 -14    5.07    3.38
  -1 -10  14    2.98    4.09
  -1  10  14    1.80    4.22
   1  10  14    3.19    5.23
   1 -10  14    5.91    4.15
  -1 -10  14   -1.25    3.31
   1 -10  14    6.27    4.14
  -1  10 -14    2.15    2.38
  -1  10  15   60.56    8.66
   1  10  15   59.24    9.43
   1 -10  15   66.36    9.29
  -1 -10  15   81.84   10.75
   1  10  15   59.82    8.60
  -1 -10  16   24.09    6.23
   1  10  16   20.13    6.91
  -1  10  16   14.15    6.05
   1 -10  16   16.65    5.54
   1  10  16   14.76    4.62
  -1  10  17   48.04    6.77
   1 -10  17   68.07    8.86
  -1  10  17   53.29    7.74
  -1 -10  17   75.06    9.65
   1  10  17   54.79    8.69
  -1  10  18   11.71    3.83
  -1  10  18    7.72    4.74
  -1 -10  18   16.88    5.01
  -1  10  18   11.99    3.74
   1  10  18    8.26    3.64
   1 -10  18   14.63    4.49
  -1 -10  18   14.38    4.48
  -1 -10  19  170.88    8.72
  -1  10  19  147.42    9.62
   1  10  19  194.20   11.72
  -1  10  19  211.26   12.15
   1 -10  19  212.63   11.61
   1  10  19  163.42   10.65
  -1 -10  19  196.21   11.26
  -1  11   0   -1.41    1.80
   1  11   0   -2.13    2.89
  -1 -11   0   -0.39    2.14
  -1 -11   0    4.72    3.13
   1 -11   0   -0.48    2.20
   1 -11   0   -0.54    3.12
   1  11   0   -2.08    3.41
   1  11  -1  315.90   11.60
   1  11   1  312.84   11.71
  -1  11  -1  297.60    9.93
   1 -11   1  304.56   10.81
   1 -11  -1  298.13   10.33
  -1 -11  -1  308.14   18.40
  -1 -11   1  304.92   16.03
   1 -11   1  307.50   18.51
  -1 -11   1  308.39   11.07
   1  11  -1  288.78   17.61
  -1 -11  -1  301.58   10.68
   1  11   2    6.40    3.14
   1 -11  -2    3.24    2.23
  -1 -11   2    3.45    2.82
  -1 -11  -2    2.00    2.86
  -1 -11  -2    1.91    1.99
   1 -11   2   -1.54    2.69
   1 -11   2    2.10    2.58
   1  11   3   -1.88    2.28
  -1  11   3   -1.06    1.80
  -1  11   3    3.07    3.32
  -1 -11   3    1.13    2.33
   1 -11  -3   -0.75    1.75
  -1 -11  -3   -1.37    1.93
   1 -11   3    2.37    2.31
  -1  11   4    8.57    3.84
   1  11   4    3.49    2.55
  -1  11   4    5.71    2.48
   1 -11  -4    3.33    2.08
   1  11  -4   -1.05    3.83
  -1 -11   4    5.59    2.91
  -1 -11  -4    3.09    2.29
   1 -11   4    6.48    3.11
   1  11   5  129.99    8.27
  -1  11   5  137.23    9.64
  -1  11   5  132.61    7.53
  -1  11  -5  144.20    7.93
  -1 -11  -5  132.19    7.18
  -1 -11   5  132.20    8.00
   1 -11   5  131.52    7.81
   1  11   6   -2.20    3.27
  -1  11   6    0.94    2.90
   1  11   6    6.49    3.43
   1  11  -6    0.48    1.54
  -1  11  -6    1.46    1.94
   1 -11   6    8.48    2.75
  -1 -11   6    1.18    2.09
   1  11   7  138.62    9.87
   1  11   7  137.95    9.46
  -1  11  -7  148.49    8.57
   1  11  -7  145.27    8.04
  -1  11   7  144.26    9.91
  -1 -11   7  141.70    8.54
   1 -11   7  144.75    8.36
  -1 -11   7  127.84    9.53
   1  11   8   32.77    5.59
  -1  11   8   33.76    5.43
   1  11   8   33.21    5.13
   1  11  -8   33.17    4.09
  -1 -11   8   28.50    5.08
  -1  11  -8   34.90    4.50
   1 -11   8   32.01    4.19
  -1  11   9    0.68    2.69
   1  11   9    0.04    2.17
  -1 -11   9   -0.78    3.09
   1  11  -9    1.15    1.99
  -1  11  -9   -1.83    2.40
  -1  11  10   -0.13    2.37
   1  11  10   -3.91    2.49
  -1  11 -10   -2.40    2.09
  -1 -11  10    2.71    3.39
   1 -11  10    0.30    3.10
  -1  11  11   26.98    5.35
  -1 -11 -11   35.37    6.12
  -1 -11  11   31.73    6.54
   1 -11  11   30.97    6.03
  -1  11 -11   40.58    5.60
   1  11  12   16.54    6.45
  -1  11  12   23.90    6.32
  -1  11  12   13.37    4.34
  -1  11 -12   21.24    4.02
  -1 -11  12   23.01    6.31
   1 -11  12   17.91    4.86
  -1  11 -12   11.44    5.21
   1 -11 -12   29.50    6.12
  -1 -11 -12   27.64    5.83
  -1 -11  12   21.81    5.00
   1  11  12   24.24    7.12
  -1 -11  12   23.11    5.49
  -1  11  12   21.37    6.22
  -1  11  13    9.34    4.65
   1  11  13   16.84    5.70
  -1  11  13   18.39    6.68
   1  11 -13   13.92    6.75
  -1  11 -13   15.76    5.51
   1 -11  13   17.09    5.27
  -1  11 -13   17.83    4.15
  -1 -11  13   16.45    5.27
   1 -11 -13   16.17    4.97
  -1 -11 -13   22.25    5.25
  -1  11  13   13.21    6.04
  -1 -11  13   17.63    5.22
   1  11  13   19.05    6.72
   1  11 -14   19.55    6.72
  -1  11 -14    7.56    4.53
   1  11  14   19.40    6.90
  -1  11  14   21.71    7.89
   1 -11  14   19.77    6.03
  -1  11  14   17.70    5.37
   1  11  14   19.52    6.74
  -1 -11  14   13.54    4.51
   1  11  15   17.83    6.03
  -1 -11  15   27.27    6.62
  -1  11  15   33.88    7.48
   1  11  15   26.44    7.39
   1 -11  15   30.56    7.22
   1  11  16   -0.53    3.70
  -1  11  16    2.62    3.68
   1  11  16    5.70    5.80
  -1 -11  16   -5.72    4.91
   1 -11  16   -4.28    4.72
  -1  11  16    5.65    4.01
  -1  11  17   16.74    6.69
  -1  11  17    6.69    4.38
   1 -11  17   11.20    4.90
  -1 -11  17   16.63    5.49
   1  11  17    1.70    4.43
  -1  11  18   22.74    6.04
   1  11  18   25.29    6.08
   1 -11  18   26.55    5.05
  -1  11  18   18.28    5.03
  -1 -11  18   24.65    5.11
   1  11  18   22.97    5.40
  -1 -11  18   32.69    5.27
  -1 -11  19   32.57    3.96
  -1  11  19   47.58    6.29
   1  11  19   40.79    5.95
   1 -11  19   45.65    5.70
   1  11  19   40.53    5.39
  -1 -11  19   39.77    5.30
   1  12   0   -1.38    2.53
   1 -12   0   -0.87    2.13
   1 -12   0   -2.62    3.18
  -1 -12   0    0.09    2.30
   1  12  -1 1011.81   21.70
   1  12   1  998.08   21.78
   1 -12  -1 1002.24   19.31
  -1 -12  -1  987.40   20.11
   1 -12   1 1001.40   34.78
  -1 -12   1 1026.78   20.51
   1 -12   1  966.37   19.89
   1  12   2  108.71    7.22
   1 -12   2  104.91    6.92
  -1 -12   2  106.73    7.22
  -1 -12  -2   99.97    6.72
   1 -12  -2  101.67    6.39
  -1  12   3   -4.75    4.54
   1  12   3    1.05    2.40
  -1 -12  -3   -0.19    2.25
  -1 -12   3    2.38    2.62
   1 -12  -3    0.98    1.98
   1 -12   3    0.82    2.25
  -1  12   4   38.12    6.04
   1  12   4   45.27    5.28
  -1 -12  -4   39.43    4.59
  -1 -12   4   44.60    5.01
   1 -12   4   45.53    5.05
   1 -12  -4   39.43    4.01
   1  12   5  682.41   18.86
  -1  12   5  664.51   21.29
  -1 -12  -5  706.34   16.72
   1 -12   5  735.84   18.30
  -1 -12   5  763.14   19.21
   1  12   6   18.33    4.43
   1  12   6   17.13    3.93
  -1  12   6   20.70    4.66
  -1  12  -6   26.53    3.93
   1 -12   6   27.31    4.08
  -1 -12   6   23.27    3.93
   1  12   7  385.22   16.10
  -1  12   7  431.15   17.73
  -1  12  -7  443.61   15.02
   1  12   7  388.78   17.03
   1 -12   7  430.15   14.69
  -1 -12   7  394.42   16.55
  -1 -12   7  431.30   15.26
   1  12   8    4.82    3.28
   1  12   8    0.89    2.57
  -1  12   8    0.94    2.63
   1  12  -8    0.72    1.58
  -1 -12   8   -1.22    2.83
  -1  12  -8    3.55    2.03
   1 -12   8   -0.09    2.10
  -1  12   9   -1.35    3.33
   1  12   9    2.85    2.48
  -1 -12   9   -2.37    2.93
  -1  12  -9   -0.87    1.90
  -1  12 -10  130.07    9.31
   1  12  10  124.08    9.98
  -1  12  10  123.15   10.38
   1 -12  10  112.17   10.50
  -1 -12  10  114.26   10.84
   1  12  11  134.65   12.83
  -1  12  11  122.45   12.40
  -1 -12  11  132.26   11.87
   1 -12  11  145.13   12.39
  -1  12 -11  130.58   13.12
  -1  12  11  147.50   11.42
  -1 -12 -11  158.39   12.30
  -1  12 -11  158.64   10.53
   1 -12  11  120.17    8.89
   1  12  11  163.30   14.95
  -1 -12  11  112.29    8.55
  -1  12  12  103.96   12.06
   1  12  12  102.87   11.41
  -1  12  12  112.31   12.27
  -1  12 -12   95.85   12.15
  -1  12  12   96.07   11.09
  -1 -12  12   97.61    8.49
  -1 -12  12   99.58    8.91
   1  12  12  107.11   12.54
   1 -12 -12  109.86   10.72
  -1 -12 -12  115.81   10.80
  -1  12 -12  123.53    9.74
   1 -12  12  112.64   11.43
  -1 -12  12   98.21   10.97
  -1 -12  13  118.07   11.86
   1 -12  13  117.81   11.95
  -1  12 -13  109.01   12.23
   1  12 -13   92.73   12.47
   1  12  13  103.32   11.89
  -1  12  13  112.18   12.10
   1 -12 -13  121.60   11.33
  -1 -12 -13  131.26   11.69
  -1  12  13  112.04   12.20
   1  12  13  130.70   13.70
  -1 -12  13  117.15    9.11
  -1  12  14    1.95    4.96
   1  12  14    5.31    5.69
  -1  12  14    5.85    4.06
   1  12  14   -0.93    5.29
   1 -12  14    1.11    4.18
  -1  12 -14   10.78    5.37
   1  12 -14    4.33    4.70
   1  12  15   26.62    7.22
   1 -12  15   29.51    7.13
  -1 -12  15   24.30    6.70
  -1  12  15   26.60    6.61
   1  12  15   26.68    6.57
  -1  12 -15   24.01    5.84
   1 -12  16    2.74    4.26
   1  12  16    4.49    4.26
  -1  12  16    0.08    4.18
  -1 -12  16   -2.80    4.75
   1  12  16    5.92    4.19
   1  12  17   85.28    9.63
  -1  12  17   77.18    8.84
  -1 -12  17  112.77   10.56
   1 -12  17  108.28   10.02
  -1  12  17  105.18   11.31
  -1 -12  18   25.05    4.70
  -1  12  18   18.61    5.23
   1  12  18   21.35    5.33
  -1  12  18   10.07    3.60
   1  12  18    9.41    3.88
  -1 -12  18   15.80    4.17
   1 -12  18   22.61    4.79
  -1  12  19  189.81   10.76
   1  12  19  153.38    9.28
   1  12  19  178.64   10.41
   1 -12  19  183.71    9.53
  -1 -12  19  169.78    9.38
   1  13   0   -0.98    2.76
  -1 -13   0    1.51    2.71
   1 -13   0   -0.23    2.31
   1  13   1   65.15    6.21
   1  13  -1   58.63    6.17
   1 -13  -1   62.96    5.63
  -1 -13  -1   64.53    5.85
  -1 -13   1   62.13    5.64
   1 -13   1   62.21    5.78
   1  13  -2   18.28    3.68
   1  13   2   16.00    3.75
   1 -13  -2   14.31    3.20
  -1 -13  -2   18.42    3.47
  -1 -13   2   13.09    3.17
   1 -13   2   17.36    3.40
   1  13   3    5.89    3.12
  -1  13   3    6.39    4.65
   1 -13   3    5.95    2.34
  -1 -13  -3    5.24    2.33
   1 -13  -3    4.54    2.05
  -1 -13   3    4.42    2.69
  -1  13   4   -0.59    3.45
   1  13   4    4.50    2.96
  -1 -13  -4    1.46    2.02
   1 -13   4    1.41    2.38
   1 -13  -4    4.98    2.39
  -1 -13   4    2.17    2.51
   1  13   5   94.91    9.37
   1  13   5   95.16    7.54
  -1  13   5   85.15    8.96
  -1 -13  -5   99.54    6.81
   1 -13   5  103.48    7.62
  -1 -13   5  108.87    7.72
   1  13   6    2.90    3.30
  -1  13   6    4.76    3.62
   1  13   6   -3.23    3.04
  -1 -13   6    0.34    2.12
   1 -13   6    0.32    2.25
  -1  13   7   64.11    7.57
   1  13   7   68.52    7.35
   1  13   7   63.11    7.58
  -1 -13   7   74.68    6.83
   1 -13   7   67.77    6.47
  -1 -13   7   75.69    7.98
   1  13   8    7.04    4.66
   1  13   8    3.84    2.73
  -1  13   8    4.68    3.21
   1 -13   8    5.45    2.35
  -1 -13   8    3.76    2.37
  -1  13  -8    7.06    2.33
  -1 -13   8    8.23    4.06
   1  13   9    4.68    3.32
  -1  13   9    4.03    3.28
  -1  13  -9    7.79    3.05
  -1 -13   9    8.18    4.09
  -1  13  10    0.09    3.46
   1  13  10    1.40    2.81
  -1 -13  10    0.11    3.28
  -1  13 -10    1.25    2.03
   1 -13  10   -5.45    4.49
  -1  13  11   50.54    8.98
   1  13  11   59.72    9.45
  -1  13  11   62.95    9.79
  -1  13 -11   54.31    9.74
  -1  13  11   48.58    8.27
   1  13  11   64.91   10.69
  -1 -13  11   67.56    7.61
  -1 -13  11   56.27    6.38
   1 -13  11   66.91    7.34
  -1 -13 -11   65.83    7.98
  -1  13 -11   75.52    7.58
  -1  13  11   64.26    8.14
  -1 -13  11   59.32    8.56
   1 -13  11   84.39    9.83
  -1 -13  12   56.58    8.40
   1 -13  12   49.93    7.72
  -1  13 -12   47.40    6.39
   1  13  12   38.54    7.87
  -1  13  12   47.77    8.49
  -1  13 -12   51.25    9.48
  -1 -13 -12   58.23    7.82
   1 -13 -12   52.89    7.63
  -1  13  12   56.14    7.33
  -1 -13  12   53.89    7.35
   1  13  12   45.47    8.25
  -1 -13  12   49.57    6.35
  -1  13  12   48.94    8.79
   1 -13  13   68.70    9.08
  -1 -13  13   68.41    9.40
   1  13 -13   51.70    8.97
  -1  13 -13   65.80   10.68
  -1  13  13   58.76    9.62
   1  13  13   54.80    9.42
  -1 -13 -13   76.08    8.90
   1 -13 -13   74.96    8.88
  -1 -13  13   65.78    7.09
   1  13  13   69.19   10.52
  -1 -13  13   53.90    6.89
  -1  13  13   63.00    9.45
  -1  13  14   15.70    7.19
   1  13  14   12.84    6.10
  -1  13  14    6.26    4.70
   1  13  14   -0.85    5.58
   1 -13  14   13.50    4.93
  -1  13 -14    6.68    5.40
   1  13 -14   12.64    5.47
   1  13  15    6.56    5.03
  -1  13  15   23.16    6.75
   1  13  15    8.78    5.18
  -1  13  15   14.79    5.90
   1 -13  15   17.95    6.23
  -1 -13  15   14.09    5.90
  -1  13 -15    6.49    4.96
   1  13 -15    9.69    5.14
   1  13  16    3.49    4.83
  -1 -13  16    6.18    5.40
   1 -13  16   -2.51    4.01
   1  13  16   -6.41    5.29
  -1  13  16    2.06    4.26
  -1  13  16    4.76    5.20
  -1  13  17   16.19    3.47
   1  13  17   22.69    5.63
   1 -13  17   12.26    4.17
  -1 -13  17   20.64    4.87
  -1  13  17   11.50    4.39
  -1  13  17   13.49    5.16
   1  13  17   14.30    5.36
  -1 -13  18   36.31    4.77
  -1  13  18   31.58    6.17
   1  13  18   33.09    6.39
   1  13  18   33.63    5.42
   1 -13  18   41.98    5.71
  -1 -13  18   35.44    5.17
  -1  13  19   51.02    5.73
   1  13  19   44.69    5.19
   1 -13  19   42.30    4.65
  -1 -13  19   46.60    4.74
   1  14   0   -0.12    2.89
  -1 -14   0   -2.23    2.77
   1 -14   0   -2.08    2.38
   1  14   1  107.74    7.91
   1  14  -1   99.38    8.02
   1 -14   1  101.69    7.46
  -1 -14  -1  109.57    7.36
  -1 -14   1  104.47    7.58
   1 -14  -1  100.87    7.16
   1  14   2  160.57    9.14
   1  14  -2  162.50    9.86
   1 -14  -2  164.07    8.82
  -1 -14  -2  156.05    8.92
   1 -14   2  165.59    9.28
  -1 -14   2  180.29    9.86
   1  14   3    2.47    2.45
  -1  14   3   -1.14    3.69
   1 -14  -3    1.76    2.25
  -1 -14   3    1.34    2.64
   1 -14   3    2.14    2.82
  -1 -14  -3    1.11    2.58
   1  14   4    7.84    3.38
  -1  14   4    6.51    3.96
   1 -14   4    9.67    3.64
   1 -14  -4    1.21    2.09
  -1 -14   4    4.19    2.43
  -1 -14  -4    7.59    2.93
   1  14   5  764.94   25.76
   1  14   5  791.22   22.07
  -1  14   5  769.38   25.56
  -1 -14  -5  772.44   19.11
  -1 -14   5  830.50   21.70
   1 -14   5  834.12   21.29
   1  14   6   79.29    7.56
   1  14   6   77.14    8.87
  -1  14   6   69.76    8.03
   1 -14   6   73.03    6.60
  -1 -14   6   76.10    7.18
   1  14   7  743.52   23.58
   1  14   7  700.06   25.34
  -1  14   7  675.32   24.55
  -1 -14   7  769.70   23.83
  -1 -14   7  781.25   21.89
   1 -14   7  741.25   20.69
   1  14   8    4.98    3.76
   1  14   8    2.32    2.77
  -1  14   8    1.46    3.15
   1 -14   8    0.08    2.09
  -1 -14   8    6.31    2.85
  -1 -14   8    2.79    2.73
   1  14   9    2.51    3.77
  -1  14   9   -1.29    3.62
  -1 -14   9    7.05    4.24
  -1 -14  10   16.02    4.97
   1 -14  10   18.03    5.27
  -1  14  10   25.17    7.13
   1  14  10   19.09    6.07
  -1  14 -10   14.05    6.14
  -1  14  10   19.63    5.47
   1  14  10   24.36    5.07
   1  14  10   16.71    5.98
   1 -14  10   17.49    4.36
  -1 -14  10    6.65    3.88
   1 -14  11  439.39   21.67
  -1 -14  11  443.37   21.40
  -1  14  11  374.84   20.90
   1  14  11  380.82   20.81
  -1  14 -11  349.88   22.17
  -1  14  11  411.73   20.13
  -1 -14 -11  414.79   19.70
  -1  14  11  352.70   21.04
   1  14  11  363.04   22.44
  -1 -14  11  366.60   15.74
  -1 -14  11  379.36   15.85
   1 -14  12    1.44    2.81
  -1 -14  12   -3.00    3.18
  -1  14 -12   -2.09    5.13
   1  14 -12    0.23    6.18
   1  14  12   10.00    7.09
  -1  14  12   12.90    6.24
  -1  14  12    3.88    4.45
  -1 -14 -12    4.77    3.52
   1 -14 -12   -0.91    2.91
  -1 -14  12   -6.53    4.25
  -1 -14  12    0.80    2.42
  -1  14  12    3.31    4.24
   1  14  12    6.13    5.50
  -1  14  13  256.01   17.65
   1  14  13  261.76   17.60
   1  14  13  244.62   18.51
  -1  14  13  248.72   18.07
  -1 -14  13  274.38   13.17
  -1 -14  13  237.69   12.98
   1  14 -13  242.49   18.64
  -1  14 -13  234.20   18.01
  -1  14  14   17.81    6.47
   1  14  14    2.57    5.35
  -1  14  14   17.06    8.19
  -1  14  14   20.14    6.18
   1  14  14   10.79    5.30
   1  14 -14   16.25    6.12
  -1  14 -14   14.08    5.98
   1  14  15    3.16    4.81
  -1  14 -15    8.96    5.17
   1  14 -15    5.58    4.67
   1 -14  15   17.82    5.99
  -1 -14  15    9.57    4.50
  -1  14  15   17.36    6.56
   1  14  15   11.81    6.09
   1  14  15   19.54    6.53
  -1  14  15   21.57    6.44
   1  14 -16    2.04    3.68
  -1  14 -16    8.26    4.35
   1 -14  16    6.02    4.30
  -1 -14  16    4.62    4.52
  -1  14  16    7.62    3.99
   1  14  16    6.75    4.32
   1  14  16    0.68    4.98
  -1  14  16    5.69    5.09
  -1  14  17  107.47    7.54
   1  14  17   77.98    8.70
   1  14  17  102.17    9.68
  -1  14  17   87.00    9.39
  -1 -14  17  103.45    9.28
   1 -14  17  109.29    9.36
  -1  14  18   -8.46    3.45
   1  14  18    1.86    2.12
  -1 -14  18    1.50    2.56
   1  14  18    1.45    3.33
  -1  14  18    1.77    4.01
   1 -14  18    1.70    2.39
  -1 -14  18    0.90    2.64
   1  14  18    2.79    2.79
   1  15   0    1.42    2.53
  -1 -15   0    0.75    2.45
   1 -15   0    2.08    2.77
   1  15   1   43.15    5.34
   1  15  -1   40.72    5.71
  -1 -15  -1   42.13    5.08
   1 -15   1   42.13    5.23
   1 -15  -1   43.17    5.25
  -1 -15   1   38.19    4.98
   1  15  -2   -0.47    2.81
   1  15   2   -2.82    3.05
   1 -15   2    0.30    2.70
  -1 -15  -2   -1.00    2.05
   1 -15  -2    0.68    2.11
  -1 -15   2   -1.41    2.60
   1  15  -3    4.29    3.05
  -1  15   3    3.22    4.49
   1  15   3   -0.55    2.63
   1 -15   3    2.50    2.58
   1 -15  -3   -1.45    2.09
  -1 -15  -3    2.37    2.37
  -1 -15   3   -2.12    3.26
   1  15   4    4.41    2.65
  -1  15   4    4.46    4.11
   1 -15   4    5.79    2.89
  -1 -15   4    2.04    2.61
  -1 -15  -4    5.53    2.50
   1 -15  -4    7.23    2.96
   1  15   5  125.32   11.26
   1  15   5  127.53    9.37
  -1  15   5  119.29   11.13
  -1 -15  -5  125.99    8.38
   1 -15   5  131.90    8.96
  -1 -15   5  124.36    9.10
  -1  15   6   10.34    4.43
   1  15   6   11.80    3.62
   1  15   6    9.22    4.53
  -1 -15   6   19.04    4.26
   1 -15   6   13.78    3.79
   1  15   7  116.83   10.86
  -1  15   7  102.48   10.62
  -1 -15   7  122.58    9.12
  -1 -15   7  111.95    9.40
   1 -15   7  112.34    8.73
  -1  15   8    7.64    3.86
   1  15   8    9.47    3.74
  -1 -15   8    6.62    3.06
   1 -15   8    7.40    2.99
  -1 -15   8    5.83    3.63
   1  15   9   28.99    6.35
  -1  15   9   24.00    6.00
   1 -15   9   37.24    6.40
  -1 -15   9   33.23    6.30
   1  15  10    5.14    3.61
  -1  15  10    5.34    3.48
  -1 -15  10    7.60    3.91
   1 -15  10   -0.91    3.30
  -1  15  10    8.04    5.84
   1  15  10    0.83    5.44
  -1  15 -10   -2.07    5.02
   1  15  10    2.32    4.90
  -1  15  10    0.89    5.25
   1  15  10    9.92    4.50
  -1 -15  10    4.27    2.53
  -1  15  10    5.53    5.06
  -1 -15  10    3.24    4.48
  -1 -15 -11   65.33    8.39
  -1  15  11   51.76    8.05
   1 -15  11   68.64    8.79
  -1 -15  11   61.82    8.41
   1  15  11   53.48    8.71
  -1  15  11   65.23    9.61
  -1  15 -11   45.07    9.56
  -1  15  11   60.20   11.14
  -1 -15  11   51.33    6.42
  -1 -15  11   48.78    6.10
   1  15  11   63.71   10.70
  -1  15  11   46.52    9.00
  -1 -15 -12   17.71    4.60
   1 -15 -12   20.50    4.97
  -1  15  12   13.60    4.18
   1 -15  12   18.50    5.02
  -1 -15  12   29.16    6.42
  -1  15  12   13.77    6.43
   1  15  12   17.93    5.76
  -1  15  12   29.63    9.66
  -1 -15  12   21.12    5.14
  -1 -15  12   21.59    4.50
   1  15  12    9.75    7.36
  -1  15  12   17.46    6.51
   1  15 -12   21.86    6.86
  -1  15 -12   14.15    6.86
  -1  15  13   71.25   10.54
   1  15  13   61.51   10.43
   1  15  13   74.75   10.66
  -1  15  13   72.42   12.08
  -1  15  13   61.29   10.00
   1  15  13   71.52   11.81
  -1 -15  13   60.14    6.60
  -1  15 -13   66.89   10.65
   1  15 -13   54.45    9.33
  -1  15  14   19.74    6.22
   1  15  14   14.49    5.85
  -1  15  14   24.98    7.59
   1  15  14   20.58    6.88
  -1  15  14   27.17    6.79
   1  15  14   16.22    6.53
  -1  15 -14   17.68    7.23
   1  15 -14   14.91    6.78
   1  15  15   10.45    4.69
  -1  15 -15   11.19    4.68
   1  15 -15    7.32    4.85
   1  15  15    9.31    5.25
  -1  15  15    2.60    5.47
   1 -15  15   12.71    5.48
  -1 -15  15   17.27    5.49
   1  15  15    1.83    4.75
  -1  15  15   10.43    5.48
  -1  15 -16  -12.66    5.16
   1  15 -16    2.64    3.63
  -1  15  16    3.89    4.88
   1  15  16   -6.11    4.95
   1 -15  16   10.46    4.23
   1  15  16   13.97    6.35
  -1 -15  16    1.08    3.39
  -1  15  16   -5.06    3.92
  -1  15  16    2.28    2.75
  -1  15  17   10.92    3.81
   1  15  17   10.70    3.27
  -1  15  17   11.35    3.10
  -1  15  17   15.14    5.73
   1  15  17    7.85    4.43
  -1 -15  17   11.13    4.21
   1 -15  17   16.93    3.82
   1  15  17   -0.65    3.23
   1  15  18   48.58    4.28
  -1 -15  18   55.06    4.96
  -1  15  18   55.69    6.62
   1  15  18   55.54    6.50
   1 -15  18   46.52    5.11
   1  15  18   43.08    5.33
  -1 -15  18   46.64    5.21
  -1 -16   0   -2.06    2.69
   1 -16   0   -1.33    2.58
   1 -16   1  595.75   18.56
  -1 -16  -1  584.67   18.57
  -1 -16   1  575.09   18.66
   1 -16  -1  586.03   18.09
  -1  16   2   -0.08    4.02
   1  16  -2   -2.34    3.22
   1 -16  -2    3.50    2.14
   1 -16   2    0.52    2.53
  -1 -16  -2   -0.24    2.34
  -1 -16   2    2.20    2.86
  -1  16   3    2.77    4.32
   1  16  -3   -0.83    2.70
   1 -16   3   -1.67    3.15
   1 -16  -3   -0.04    2.10
  -1 -16   3    4.40    3.28
  -1 -16  -3    1.38    2.43
   1  16  -4   -1.71    2.77
  -1  16   4    5.05    4.06
   1 -16  -4    3.65    2.89
  -1 -16   4   -1.03    2.50
   1 -16   4    2.82    2.46
  -1 -16  -4   -0.39    2.40
  -1  16   5  520.57   22.83
   1  16   5  542.43   23.31
  -1 -16   5  561.25   19.40
   1 -16   5  543.16   18.85
   1  16   6   18.58    5.56
  -1  16   6   18.16    5.93
  -1 -16   6   25.15    4.83
   1 -16   6   23.39    4.51
  -1 -16   6   30.44    5.11
   1  16   7  631.89   25.68
  -1  16   7  649.05   26.18
  -1 -16   7  648.73   21.32
   1 -16   7  636.32   20.71
  -1 -16   7  669.34   22.74
   1  16   8   -1.40    4.08
  -1  16   8    0.92    3.74
  -1 -16   8    3.64    2.65
  -1 -16   8   -4.78    3.32
   1 -16   8    2.16    3.01
  -1  16   9   55.57    8.54
   1  16   9   57.98    8.40
   1 -16   9   63.17    8.12
  -1 -16   9   65.64    8.17
   1  16   9   60.96    8.80
  -1  16   9   63.49    8.80
   1  16   9   63.75    9.97
  -1  16  -9   43.70    9.05
   1  16   9   57.71   11.40
  -1  16   9   52.46    9.83
   1 -16   9   57.74    6.47
  -1 -16   9   79.41    7.75
  -1 -16   9   58.81    6.47
   1  16   9   49.55    9.41
  -1  16  10   12.39    3.93
   1  16  10   15.56    4.74
  -1 -16  10   21.76    5.36
   1 -16  10   22.95    5.34
   1  16  10   17.65    6.66
  -1  16  10   23.09    7.11
   1  16  10   27.65    6.88
  -1  16 -10   22.46    7.62
  -1  16  10   25.41    8.25
   1  16  10   18.42    6.57
  -1 -16  10   21.20    4.00
   1  16  10    5.25    5.08
  -1 -16  10   23.54    5.15
  -1  16  10   20.16    6.61
  -1 -16 -11  231.21   14.76
  -1  16  11  215.64   15.72
   1  16  11  213.59   15.16
   1  16  11  241.22   16.41
  -1  16  11  242.40   16.86
  -1  16 -11  205.04   17.64
   1  16  11  224.90   17.14
   1 -16  11  286.30   17.04
  -1 -16  11  265.15   16.43
   1  16  11  253.43   18.41
  -1  16  11  223.62   18.25
  -1  16  11  191.90   16.27
  -1 -16  11  230.17   12.52
   1  16  11  217.18   17.81
  -1 -16  11  234.62   12.34
  -1  16  12    2.54    5.04
   1  16  12    1.99    5.27
   1  16  12   -3.86    6.21
  -1  16  12    1.72    5.40
  -1 -16  12    0.15    3.98
   1  16  12   -3.62    4.72
  -1 -16  12    2.38    2.36
  -1  16  12    4.41    5.20
   1  16 -12   17.12    7.72
  -1  16 -12    2.48    6.14
  -1  16  13  259.87   17.96
   1  16  13  320.60   20.20
   1  16  13  270.52   19.41
  -1  16  13  333.39   20.82
   1  16  13  334.93   18.98
  -1  16  13  308.95   18.77
   1  16 -13  286.95   19.97
  -1  16 -13  302.79   20.06
   1  16  14    5.06    5.42
   1  16 -14   -2.00    5.16
  -1  16 -14    3.61    4.84
  -1  16  14    5.32    6.51
   1  16  14    1.73    4.98
  -1  16  14    5.21    3.67
   1  16  14    3.65    5.16
   1  16  15   10.63    5.60
  -1  16 -15    1.48    3.95
   1  16 -15    4.59    4.60
  -1  16  15   -0.46    3.11
   1  16  15    5.88    4.96
  -1  16  15    2.86    4.92
  -1 -16  15    3.11    3.71
   1  16  15   -1.93    4.83
   1 -16  15    5.44    4.31
  -1  16  16   21.42    5.34
   1  16 -16   10.03    4.46
  -1  16 -16   11.14    4.42
  -1  16  16   15.65    4.94
   1  16  16   19.83    6.03
  -1  16  16   17.00    3.79
   1 -16  16   16.30    4.41
   1  16  16   28.61    6.38
  -1 -16  16   16.98    5.10
   1  16  17   58.95    5.66
  -1  16  17   52.01    4.70
  -1  16  17   42.01    5.17
  -1  16  17   42.76    6.57
   1  16  17   53.63    7.19
  -1 -16  17   52.06    6.12
   1  16  17   37.66    6.17
   1 -16  17   52.92    6.11
  -1  16  18   10.05    3.69
   1  16  18    8.84    3.30
  -1 -16  18    4.11    2.46
   1 -16  18    3.76    2.19
   1 -17   0    5.89    3.31
  -1 -17   0    3.12    3.30
   1 -17  -1   57.94    6.20
  -1 -17   1   60.34    6.75
   1 -17   1   61.33    6.41
  -1 -17  -1   64.95    6.76
  -1  17   2    9.80    4.40
  -1 -17  -2   13.74    3.93
   1 -17  -2   13.56    3.48
  -1 -17   2   10.45    3.51
   1 -17   2   10.16    3.77
  -1  17   3    3.61    4.49
  -1 -17  -3   -0.68    2.35
   1 -17   3    3.69    2.61
  -1 -17   3   -0.89    2.60
   1 -17  -3    1.91    2.23
  -1  17   4    4.69    3.66
   1 -17  -4    7.87    2.77
  -1 -17   4    8.91    3.66
  -1 -17  -4    6.26    2.40
   1 -17   4    3.49    3.08
  -1  17   5   99.02   10.94
   1  17   5   81.58   10.03
  -1 -17   5   96.54    8.38
   1 -17   5   94.36    8.44
   1  17   6   27.70    6.56
  -1  17   6   27.86    6.55
  -1 -17   6   27.88    4.94
   1 -17   6   28.30    4.95
  -1 -17   6   27.98    5.06
   1  17   7   97.68   10.85
  -1  17   7   83.30   10.24
   1 -17   7   92.05    8.35
  -1 -17   7   97.90    8.92
  -1 -17   7   94.96    9.12
  -1  17   8    4.92    3.97
   1  17   8    4.60    4.24
  -1 -17   8    6.27    3.46
   1 -17   8    2.64    3.08
  -1 -17   8    5.90    3.33
  -1  17   8    8.19    4.99
   1  17   8   -1.44    4.11
  -1  17   8    0.46    5.10
   1  17   8    4.48    5.47
  -1  17  -8    8.78    5.60
   1  17   8    1.10    5.74
  -1  17   8    3.43    5.26
  -1 -17   8    0.84    2.33
   1  17   8    2.67    4.88
  -1 -17   8    2.65    3.70
   1  17   9    7.29    4.34
  -1  17   9    6.83    4.60
   1 -17   9    5.57    3.78
  -1 -17   9    6.43    3.75
   1  17   9    4.37    5.26
  -1  17   9    5.71    5.07
   1  17   9    5.23    4.75
  -1  17  -9    4.14    5.49
  -1  17   9    0.62    5.38
   1  17   9    6.00    5.91
  -1  17   9    2.61    5.77
  -1 -17   9   11.11    4.36
   1  17   9    5.63    5.15
  -1 -17   9    0.07    2.21
   1  17  10    5.05    3.46
  -1  17  10    4.69    3.76
  -1 -17  10    8.24    4.15
   1 -17  10    6.26    4.32
   1  17  10   17.45    6.75
  -1  17  10   -2.39    5.15
  -1  17 -10    4.07    5.07
   1  17  10    3.30    5.68
   1  17  10    2.90    7.05
  -1  17  10    3.27    5.26
  -1 -17  10    9.09    5.04
   1  17  10    1.06    5.48
  -1 -17  10    6.57    2.92
   1  17  11    2.70    3.23
  -1  17  11    8.01    4.23
  -1 -17 -11   16.64    5.72
  -1  17  11    8.17    6.03
   1  17  11    4.47    5.64
   1  17  11    7.91    4.97
  -1  17 -11    7.43    5.29
  -1 -17  11   10.96    4.20
   1 -17  11    9.08    4.17
   1  17  11   11.36    7.22
  -1  17  11   12.77    7.12
  -1 -17  11   19.40    5.37
  -1 -17  11    7.40    3.14
  -1  17  11    4.88    4.40
   1  17  11    9.64    5.51
   1  17  12   33.07    7.48
  -1  17 -12   37.96    7.94
   1  17 -12   36.64    8.98
  -1  17  12   31.58    7.61
   1  17  12   32.13    8.21
  -1  17  12   29.26    7.82
  -1 -17  12   33.35    5.04
   1  17  12   37.08    9.32
  -1  17  13   68.12    9.18
   1  17  13   74.22    9.43
  -1  17 -13   85.58   12.52
   1  17 -13   63.08   10.48
  -1  17  13   85.98    9.08
   1  17  13   74.96   10.91
  -1  17  13   64.97    9.78
   1  17  13   64.24    9.95
  -1  17  13   63.63    9.05
   1  17  14   19.51    6.86
  -1  17  14    3.97    4.48
   1  17 -14    4.84    5.85
  -1  17 -14   16.90    6.26
  -1  17  14   16.94    4.46
   1  17  14   13.90    6.99
  -1  17  14   18.49    6.12
   1  17  14   13.82    5.56
   1  17  15    8.67    4.57
  -1  17  15    0.81    4.74
  -1  17 -15   -2.37    3.77
   1  17 -15    0.19    3.82
  -1  17  15    2.35    2.92
   1  17  15    6.35    4.48
  -1  17  15    0.28    4.61
   1 -17  15    4.86    4.08
  -1 -17  15   -2.84    3.82
   1  17  15    4.24    3.70
  -1  17  16   -1.72    4.11
   1  17  16    5.39    2.88
  -1  17  16    0.18    2.44
  -1  17  16   -0.87    3.89
   1  17  16   -2.51    4.09
   1 -17  16    6.31    3.60
   1  17  16   -4.62    4.26
  -1 -17  16    6.91    4.12
   1  17 -16   12.30    4.98
  -1  17 -16    1.91    3.49
  -1  17  17    9.54    2.63
   1  17  17    9.28    2.50
   1  17  17   13.45    4.31
  -1  17  17    4.00    3.85
   1  17  17    3.97    2.82
   1 -17  17    4.42    2.39
  -1 -17  17    7.91    2.97
  -1 -18   0   -2.00    2.61
   1 -18   0    2.07    3.12
   1 -18   1  593.82   19.97
   1 -18  -1  577.14   19.66
  -1 -18  -1  582.52   19.80
  -1 -18   1  593.43   20.26
  -1  18   1  549.94   22.95
  -1 -18  -2   23.55    4.67
   1 -18   2   24.66    4.93
   1 -18  -2   24.63    4.63
  -1 -18   2   22.64    4.89
  -1  18   2   18.39    4.63
  -1 -18   3   16.03    4.11
  -1 -18  -3   16.78    3.92
   1 -18   3   14.03    4.24
   1 -18  -3   13.57    3.72
  -1  18   3   12.95    4.91
  -1 -18  -4   -0.99    2.21
   1 -18  -4   -2.61    2.41
   1 -18   4   -1.27    2.68
  -1 -18   4    1.92    2.69
   1  18   4    4.71    5.06
  -1  18   4    1.75    4.24
  -1 -18   5  382.45   17.03
  -1 -18   5  379.42   16.00
   1 -18   5  369.02   16.56
  -1  18   5  375.20   20.73
   1  18   5  396.66   20.80
   1 -18   6    1.57    2.86
  -1 -18   6    0.02    2.71
  -1 -18   6   -0.80    2.80
   1  18   6   -0.52    4.09
  -1  18   6   -0.46    3.83
  -1  18   7  278.63   18.24
   1  18   7  273.34   18.00
  -1  18   7  240.16   16.16
  -1  18   7  246.05   14.76
   1  18   7  258.64   15.14
  -1  18   7  246.73   14.62
   1  18  -7  258.20   15.26
   1 -18   7  279.13   14.59
  -1 -18   7  283.54   14.91
  -1 -18   7  289.17   15.32
   1  18   7  261.85   18.37
  -1  18   7  244.26   18.47
  -1  18  -7  205.13   16.85
  -1  18   7  249.64   17.81
   1  18   7  236.73   18.03
  -1 -18   7  242.22   12.58
  -1  18   8    1.25    4.02
   1  18   8   10.60    5.44
  -1 -18   8   -3.15    2.98
   1 -18   8    1.15    2.42
  -1 -18   8    0.42    2.60
   1 -18   8   11.07    4.49
   1  18   8    5.11    4.70
  -1  18   8   -5.09    5.96
  -1  18   8    6.19    4.59
   1  18   8   -0.58    5.81
  -1  18  -8    2.48    4.21
   1  18  -8    6.70    4.55
  -1  18   8    5.27    4.01
  -1  18  -8    4.00    5.75
  -1  18   8    0.95    5.41
   1  18   8   -2.20    5.48
  -1  18   8   -1.55    5.76
   1  18   8   -1.44    5.26
  -1 -18   8    4.64    3.63
  -1 -18   8    1.73    4.02
  -1  18   9   -1.07    4.03
   1  18   9    3.64    4.05
   1 -18   9    0.94    2.95
  -1 -18   9   -0.21    2.77
   1  18   9    7.98    5.30
  -1  18   9    8.66    4.96
  -1  18   9    6.58    5.33
  -1  18  -9    6.81    6.01
  -1  18   9    0.04    3.84
   1  18   9    1.41    5.20
  -1  18  -9    2.17    6.09
  -1  18   9    2.11    5.61
   1  18   9    0.50    5.28
  -1  18   9    0.89    5.70
  -1 -18   9   15.74    4.00
  -1 -18   9    3.13    4.09
   1  18   9    6.97    5.16
   1  18  10   20.22    5.02
  -1  18  10   23.13    6.51
   1 -18  10   21.56    5.53
  -1 -18  10   21.22    5.04
   1  18  10   14.48    5.04
  -1  18  10   14.36    5.11
  -1  18  10   10.63    5.88
  -1  18 -10   14.02    5.01
   1  18  10   23.24    7.25
  -1  18 -10   11.96    7.77
  -1  18  10   30.79    6.11
  -1  18  10   17.08    7.76
   1  18  10   25.55    7.69
   1  18  10   25.78    7.70
  -1 -18  10   19.48    4.05
  -1 -18  10   21.85    5.40
   1  18  11  129.61   12.20
  -1  18  11  136.98   13.11
  -1  18  11  128.03   12.03
   1  18 -11  126.07   14.38
  -1  18 -11  136.22   15.30
   1  18  11  132.28   13.30
  -1  18  11  167.19   12.39
   1  18  11  158.56   15.05
   1  18  11  121.64   14.00
  -1  18  11  124.95   14.23
  -1 -18  11  134.38    9.45
  -1 -18  11  138.60    9.47
   1  18  12   12.90    5.87
  -1  18  12   13.34    5.96
  -1  18  12    8.24    5.58
   1  18 -12   18.54    6.47
  -1  18 -12   25.79    7.83
  -1  18  12   13.32    4.96
  -1  18  12   15.06    7.67
   1  18  12   13.55    6.15
   1  18  12   11.60    6.03
  -1 -18  12   19.52    3.62
  -1  18 -13  248.94   17.96
   1  18 -13  232.36   17.71
  -1  18  13  290.59   14.94
  -1  18  13  280.83   19.12
   1  18  13  267.27   18.26
   1  18  13  240.92   17.85
   1  18  13  253.12   16.20
  -1  18  13  262.95   16.51
   1  18  14   -6.26    4.77
  -1  18  14    6.69    5.03
  -1  18 -14   -1.78    4.81
   1  18 -14   -4.34    5.04
  -1  18  14   -2.69    2.87
   1  18  14   -3.05    3.67
   1  18  14   -1.33    4.61
  -1  18  14    1.53    4.93
   1 -18  14    0.69    3.90
   1  18  14    0.07    3.70
  -1  18  15   23.66    5.95
   1  18 -15   11.64    5.19
  -1  18 -15   17.47    5.37
  -1  18  15   16.45    3.98
   1  18  15   16.04    4.04
  -1  18  15   29.24    6.53
   1  18  15   19.51    5.83
   1  18  15   19.47    5.59
   1 -18  15   16.79    4.52
  -1 -18  15   18.38    4.65
  -1  18  16    3.83    3.24
   1  18  16    3.48    2.53
  -1  18  16    7.44    2.70
   1  18  16    4.74    3.78
  -1  18  16    0.24    3.75
   1 -18  16    2.31    2.53
   1  18  16   -1.97    3.46
  -1 -18  16    1.84    3.13
   1  18 -16    5.44    3.59
  -1  18 -16    6.93    3.49
   1  18  17   58.31    4.62
  -1  18  17   49.23    4.57
  -1  18  17   67.29    6.74
   1 -18  17   65.88    5.63
  -1 -18  17   62.71    5.63
  -1 -19   0    2.79    2.88
   1 -19   0    0.12    3.29
  -1  19   0    0.48    3.36
   1 -19  -1   86.04    8.13
   1 -19   1   90.82    8.43
  -1 -19  -1   83.23    8.26
  -1 -19   1   89.29    8.41
  -1  19   1   83.29    9.77
   1 -19  -2   -3.06    2.85
  -1 -19  -2   -1.14    2.43
  -1 -19   2    1.47    2.97
   1 -19   2    2.39    3.45
  -1  19   2    3.23    4.02
  -1 -19  -3    6.58    3.45
  -1 -19   3    7.46    3.51
   1 -19   3   10.46    3.68
   1 -19  -3    7.07    3.53
  -1  19   3    4.25    4.36
  -1 -19   4   -2.13    2.73
  -1 -19  -4    0.45    2.66
   1 -19  -4    1.71    2.40
   1 -19   4   -0.61    3.07
  -1  19   4   -0.66    3.66
   1  19   4   -4.84    4.19
  -1 -19   5   34.33    5.32
   1 -19   5   29.20    5.59
  -1 -19   5   31.09    5.66
   1  19   5   27.85    7.06
  -1  19   5   27.84    6.14
   1  19   6    6.58    3.92
  -1  19   6   -8.81    4.95
  -1  19   6   16.45    7.23
  -1  19   6    0.72    4.00
   1  19   6   -3.62    5.76
   1  19   6    1.95    3.98
   1  19  -6   -3.26    5.07
  -1  19   6    8.26    4.41
  -1  19  -6   -7.60    5.16
  -1  19  -6    5.27    3.32
   1  19   6    5.75    3.24
  -1 -19   6    2.60    2.86
  -1 -19   6    8.29    3.72
   1 -19   6   -0.04    2.74
   1  19   6    5.80    5.61
  -1  19  -6   -0.01    4.68
  -1  19   6    4.63    4.82
  -1  19   6    2.13    5.61
   1  19   6   -2.80    6.06
  -1 -19   6    4.06    2.58
   1  19   7   26.66    6.62
  -1  19   7   39.71    7.98
  -1  19   7   33.21    8.02
   1  19   7   34.67    7.31
   1  19   7   22.17    6.27
  -1  19   7   36.25    7.22
   1  19   7   36.21    6.95
   1  19  -7   28.88    6.36
  -1  19   7   31.42    6.38
  -1  19  -7   20.46    5.61
   1 -19   7   32.60    5.74
  -1 -19   7   31.59    5.39
  -1 -19   7   30.20    5.67
  -1  19   7   23.27    6.70
   1  19   7   28.05    8.12
  -1  19  -7   29.65    8.11
   1  19   7   29.56    8.30
  -1  19   7   18.82    7.03
  -1 -19   7   34.76    5.18
  -1 -19   7   39.73    5.71
   1  19   7   20.73    6.49
   1  19   8   25.03    6.70
  -1  19   8   24.97    6.64
  -1 -19   8   24.87    5.40
   1 -19   8   25.84    5.00
  -1 -19   8   24.38    4.33
   1 -19   8   22.73    4.85
   1  19   8   27.40    7.31
  -1  19   8   19.96    6.68
   1  19   8   23.84    6.72
  -1  19   8   31.12    7.94
   1  19   8   27.46    6.63
  -1  19  -8   25.56    5.39
  -1  19   8   26.42    6.46
  -1  19  -8   17.29    7.34
  -1  19   8   22.98    6.87
   1  19   8   40.50    8.83
   1  19   8   40.60    9.05
  -1  19   8   22.21    8.27
  -1 -19   8   18.85    3.71
  -1 -19   8   22.28    4.50
   1  19   8   18.33    6.75
  -1  19   9   -0.24    4.05
   1  19   9    5.54    5.80
   1 -19   9   18.68    5.04
  -1 -19   9    6.77    3.37
  -1  19   9   -2.97    5.34
   1  19   9    0.38    5.35
  -1  19   9    8.04    6.47
  -1  19  -9    2.71    4.13
  -1  19   9    3.68    3.93
  -1  19   9    1.39    4.91
  -1  19  -9   -4.10    5.38
   1  19   9    1.14    5.22
  -1  19   9    2.59    6.70
   1  19   9   -4.82    6.40
  -1 -19   9    2.60    3.24
   1  19   9   -3.13    5.70
  -1 -19   9    0.17    3.74
  -1  19  10   -0.25    4.57
   1  19  10    0.72    4.92
  -1  19  10    7.48    6.09
  -1  19 -10   -1.06    4.48
   1  19 -10    4.48    6.26
   1  19  10   -1.00    4.57
  -1  19 -10    0.06    5.22
  -1  19  10   -4.14    5.84
  -1  19  10    1.64    4.76
  -1  19  10   -0.66    5.73
   1  19  10    0.32    6.28
  -1 -19  10    0.50    2.31
   1  19  10    7.53    6.42
  -1 -19  10   -0.29    3.77
   1  19  11   30.89    6.97
  -1  19  11   31.53    7.03
  -1  19  11   32.97    7.26
   1  19  11   22.75    6.79
  -1  19 -11   19.85    6.64
   1  19 -11   26.25    8.58
  -1  19  11   30.62    6.47
   1  19  11   35.65    8.45
  -1  19  11   34.63    7.93
  -1 -19  11   35.18    4.92
   1  19  11   39.45    9.12
  -1  19  12   29.36    7.23
   1  19  12   22.89    6.24
  -1  19  12   26.51    6.29
  -1  19 -12   21.90    7.36
   1  19 -12   26.78    7.47
   1  19  12   32.02    6.18
  -1  19  12   31.31    5.95
  -1  19  12   28.48    7.81
   1  19  12   17.97    5.77
   1  19  12   26.03    7.16
   1  19  13    6.95    5.07
  -1  19  13   10.69    5.25
   1  19 -13    8.51    6.43
  -1  19 -13   15.37    6.75
  -1  19  13    9.66    4.05
   1  19  13   14.44    5.00
   1  19  13   19.36    6.39
  -1  19  13   12.20    5.66
   1  19  13    8.75    4.66
   1  19  14   14.78    5.87
  -1  19  14   24.25    6.28
   1  19 -14    8.57    5.31
  -1  19 -14   11.97    5.44
  -1  19  14   13.97    3.87
   1  19  14   16.37    4.71
  -1  19  14   20.64    6.53
   1  19  14   10.22    5.16
   1  19  14   16.73    5.71
   1 -19  14   13.06    4.41
  -1  19  15   -0.27    3.44
   1  19  15   -0.58    2.95
  -1  19  15    6.42    3.26
  -1  19  15    8.27    4.95
   1  19  15    1.17    3.90
   1 -19  15    8.37    3.43
   1  19  15    4.66    4.22
  -1 -19  15    8.28    4.20
   1  19 -15   -1.83    3.76
  -1  19 -15    4.59    3.39
  -1  19  16   -3.56    2.00
   1  19  16    4.05    2.42
  -1  19 -16   -2.04    3.28
   1  19 -16    3.13    2.75
  -1  19  16    2.85    3.87
   1  19  16   -0.87    3.56
  -1 -19  16    1.94    2.35
   1 -19  16    3.78    3.05
  -1  20   0    4.51    3.95
  -1 -20   0   -2.83    3.05
   1 -20   0    1.66    2.98
  -1  20   1  479.54   21.85
  -1 -20   1  496.60   19.94
  -1 -20  -1  530.73   20.19
   1 -20   1  497.52   19.77
   1 -20  -1  503.08   19.52
  -1  20   2    8.93    4.72
  -1 -20  -2    8.16    3.48
  -1 -20   2    3.75    3.44
   1 -20   2    9.60    4.19
   1 -20  -2    5.34    2.75
   1  20   3    8.30    4.86
  -1  20   3    1.98    3.56
  -1 -20  -3   -4.24    2.77
  -1 -20   3    0.34    2.83
   1 -20   3    0.57    3.31
   1 -20  -3    2.26    2.49
  -1 -20   4  100.37    8.97
  -1  20   4   90.50   10.19
   1  20   4  105.44    9.83
   1  20  -4   92.48   10.03
  -1  20  -4   99.58   10.32
  -1  20   4   91.60    9.24
   1 -20   4  107.05    9.65
  -1 -20   4  109.32   10.09
  -1 -20  -4  104.76    9.26
  -1  20   4  110.79   12.83
   1  20   4  103.11   12.52
  -1 -20   4  101.58    8.09
  -1  20   4  122.42   12.20
   1  20   4   90.81   10.99
  -1  20   5  298.63   18.71
   1  20   5  296.20   18.80
  -1  20   5  266.37   17.95
   1  20   5  274.29   17.30
  -1  20   5  241.66   14.75
  -1  20  -5  249.39   15.46
   1  20  -5  272.10   16.31
  -1  20  -5  278.02   16.77
   1  20   5  261.01   15.42
  -1 -20   5  320.96   16.39
   1 -20   5  299.79   16.04
  -1  20   5  264.88   19.31
   1  20   5  267.44   19.45
  -1  20  -5  245.72   17.55
  -1  20   5  184.36   17.98
  -1 -20   5  277.91   13.31
  -1  20   6   -8.29    5.03
   1  20   6   -1.72    3.83
   1  20   6   -3.64    3.92
  -1  20   6   -1.20    3.77
   1  20   6   -1.14    5.05
  -1  20   6    7.73    6.03
  -1  20  -6   -0.01    4.34
  -1  20   6    6.82    4.44
   1  20  -6   -2.04    4.26
   1  20   6   -7.48    4.81
  -1 -20   6    2.08    2.94
  -1 -20   6   -0.10    2.70
   1 -20   6   -0.44    2.91
   1  20   6    1.44    4.88
  -1  20  -6   -3.26    4.87
  -1  20   6    6.55    6.08
  -1  20   6    1.15    5.80
  -1 -20   6    3.11    2.21
  -1  20   7  279.67   18.98
   1  20   7  284.58   18.87
  -1  20   7  250.95   18.07
   1  20   7  255.89   16.82
  -1  20   7  244.81   15.03
   1  20   7  244.67   15.30
   1  20  -7  250.83   15.85
  -1  20  -7  242.04   15.44
  -1  20   7  257.02   15.49
   1  20   7  266.45   15.55
   1 -20   7  285.39   15.69
  -1 -20   7  269.96   15.03
   1 -20   7  279.51   15.54
  -1 -20   7  273.32   15.43
   1  20   7  269.73   19.08
  -1  20   7  259.65   19.04
  -1  20  -7  228.89   18.03
  -1  20   7  217.43   18.01
   1  20   7  212.62   16.87
  -1 -20   7  263.74   13.17
  -1 -20   7  261.04   12.21
  -1  20   8    2.89    3.72
   1  20   8   11.37    5.35
  -1 -20   8    8.32    3.92
   1 -20   8    0.34    2.78
   1 -20   8    5.55    3.47
  -1 -20   8   -0.13    2.49
  -1  20   8    5.29    5.88
   1  20   8   -1.44    4.82
  -1  20   8   -0.02    4.01
   1  20   8   -2.32    5.03
   1  20   8   -0.65    3.70
  -1  20   8    3.79    4.36
  -1  20  -8    6.05    3.66
  -1  20   8    5.76    5.80
  -1  20  -8    7.21    5.05
   1  20   8   -4.68    6.77
   1  20   8    3.18    5.74
  -1  20   8   -3.63    5.88
   1  20   8   -0.31    5.02
  -1 -20   8    5.02    2.52
  -1 -20   8   -4.98    3.66
  -1  20   9    5.38    4.51
  -1  20   9   10.33    6.83
   1  20   9    2.47    4.18
  -1  20  -9    1.55    4.58
  -1  20   9   -2.07    4.18
   1  20   9    5.57    5.35
  -1  20   9   -0.17    5.11
  -1  20  -9   -4.13    6.75
   1  20   9    0.79    5.31
  -1  20   9   -0.88    5.89
   1  20   9   -4.06    6.41
  -1 -20   9    3.24    2.42
   1  20   9   -1.20    4.95
  -1  20  10   19.99    6.85
  -1  20  10   22.25    6.91
   1  20  10   16.38    5.06
  -1  20 -10   26.57    6.34
  -1  20 -10   25.75    7.93
   1  20 -10   13.47    7.22
  -1  20  10   20.20    6.35
   1  20  10   26.00    8.32
   1  20  10   21.26    5.40
  -1  20  10   45.36   11.71
  -1  20  10   10.51    5.58
   1  20  10   24.01    8.30
   1  20  10   28.02    7.72
  -1 -20  10   17.85    3.98
  -1  20  11  115.52   10.67
  -1  20  11  120.04   12.11
   1  20  11  123.43   11.24
   1  20  11  155.81   12.19
  -1  20  11  147.93   11.65
  -1  20 -11  116.89   13.02
   1  20 -11  122.31   13.96
   1  20  11  117.48   12.49
   1  20  11  136.46   14.27
   1  20  11  133.47   13.54
  -1  20  11  111.67   12.98
  -1 -20  11  123.52    8.41
   1  20  12   14.51    4.92
  -1  20  12   15.18    5.27
  -1  20 -12    5.07    3.78
  -1  20 -12    8.23    5.59
   1  20 -12   13.47    6.58
   1  20  12   14.35    5.63
  -1  20  12   16.76    4.90
   1  20  12   17.13    5.00
  -1  20  12    8.61    6.52
   1  20  12   17.74    7.99
   1  20  12   10.63    5.57
   1  20 -13  139.19   12.78
  -1  20 -13  141.18   12.66
  -1  20  13  149.90   10.22
   1  20  13  171.13   11.19
  -1  20  13  157.43   13.52
   1  20  13  147.21   12.67
   1  20  13  132.84   12.38
   1  20  13  136.68   11.08
  -1  20  13  137.43   11.28
  -1  20  14    4.64    3.80
   1  20 -14    9.62    5.58
  -1  20 -14   -5.27    4.07
   1  20  14   -2.32    3.32
  -1  20  14   -1.84    3.03
   1  20  14    0.84    5.04
  -1  20  14    7.49    5.11
   1 -20  14    4.89    3.20
  -1  20  15   10.39    3.80
  -1  20  15   16.39    3.55
   1  20  15   19.40    3.74
  -1  20  15    6.49    3.81
   1  20  15   13.98    4.62
   1 -20  15   19.46    4.50
  -1 -20  15   18.66    4.10
  -1  20 -15   19.81    4.78
   1  20 -15   16.52    4.65
   1  20  16    0.95    1.98
  -1  20 -16    2.81    2.57
   1  20 -16    3.86    2.76
   1  20  16   -0.73    2.89
  -1  20  16    4.01    3.32
   1 -20  16    0.09    1.94
  -1 -20  16    1.54    2.17
  -1  21   0    5.47    4.36
  -1  21   0   -7.11    5.39
   1  21   0   -5.53    4.21
   1  21   0    1.61    4.67
   1 -21   0   -0.64    3.23
  -1 -21   0   -3.69    3.37
  -1  21   0   -2.21    5.82
   1  21   0   -4.07    5.93
  -1  21   0   -1.37    3.75
  -1 -21   0   -8.99    4.52
   1  21   1   17.08    5.43
  -1  21   1   20.00    5.29
  -1  21  -1   17.30    5.73
   1  21  -1   21.66    6.93
  -1  21  -1   22.82    6.05
   1  21   1   17.17    5.34
  -1  21   1   15.19    4.42
   1  21  -1   19.91    5.37
  -1 -21   1   23.36    4.81
   1 -21   1   24.99    5.34
   1 -21  -1   21.53    5.16
  -1 -21  -1   20.83    4.76
  -1  21   1   18.95    7.20
   1  21  -1   13.03    5.98
   1  21   1   21.28    8.31
  -1  21   1   24.77    5.92
  -1  21  -1   18.32    4.89
   1 -21   1   29.04    5.65
  -1 -21   1   21.26    5.22
  -1 -21  -1   17.87    5.00
  -1  21   2    8.02    3.82
  -1  21  -2   14.37    6.48
  -1  21  -2   12.21    6.09
   1  21   2   13.00    5.03
   1  21   2   10.43    4.78
  -1  21   2    7.29    4.20
   1  21  -2   -1.49    5.32
   1  21  -2   -3.70    3.89
  -1 -21  -2   10.48    3.98
   1 -21  -2    9.66    4.08
   1 -21   2   11.41    3.54
  -1 -21   2    8.31    4.14
   1  21   2   21.07    7.94
   1  21  -2    6.49    4.92
  -1  21   2    6.06    5.01
  -1  21  -2   10.03    4.46
  -1  21   2    5.01    4.79
   1  21   2    6.42    4.53
   1 -21   2    8.48    4.21
  -1 -21   2    6.44    3.71
  -1 -21  -2    6.40    3.42
  -1 -21   3    2.78    4.50
   1 -21   3   -5.18    4.29
  -1  21   3    9.49    7.12
   1  21   3    3.53    3.89
  -1  21   3   -3.21    3.44
  -1  21  -3    0.40    4.50
   1  21  -3    3.99    5.02
   1  21   3    4.18    3.61
  -1  21  -3    4.38    4.49
  -1 -21  -3    0.21    2.77
   1 -21  -3   -0.33    2.77
   1 -21   3    0.30    2.91
  -1 -21   3   -0.35    2.94
   1  21   3    0.14    4.99
  -1  21   3   -2.87    5.06
   1  21   3   -5.57    4.65
  -1  21   3    1.63    3.59
   1 -21   3   -3.99    2.68
  -1 -21   3    2.37    2.69
  -1 -21   4    6.58    4.87
  -1  21   4    7.27    5.04
  -1  21   4    5.30    4.07
  -1  21  -4    8.77    4.94
   1  21  -4   12.18    5.00
  -1  21  -4    9.48    4.49
   1  21   4    5.61    3.97
   1 -21   4    9.40    4.23
  -1 -21   4    8.29    3.45
  -1  21   4   11.84    6.50
   1  21   4    4.27    6.02
  -1 -21   4    5.95    2.62
  -1  21   4   15.37    5.65
   1  21   4   -1.56    4.80
   1  21   5   61.56    9.59
  -1  21   5   58.48    9.01
  -1  21   5   52.81    8.79
   1  21   5   52.28    8.48
   1  21  -5   53.22    8.64
  -1  21  -5   48.93    7.48
  -1  21  -5   58.59    9.24
   1  21   5   50.03    7.41
  -1  21   5   56.83    7.31
   1 -21   5   60.15    7.72
  -1 -21   5   59.62    7.71
  -1  21   5   49.07    9.31
  -1  21  -5   45.10    8.21
   1  21   5   64.54   10.39
  -1  21   5   31.83    9.30
  -1 -21   5   55.61    6.59
  -1  21   6   -3.71    4.80
   1  21   6    8.66    5.12
  -1  21   6    2.24    6.61
   1  21   6   -1.84    3.80
   1  21   6   -1.18    5.44
  -1  21   6    3.98    4.40
   1  21   6    6.12    4.67
   1  21  -6   -4.60    4.59
  -1  21  -6   11.32    4.95
   1 -21   6    2.29    3.50
  -1 -21   6   -0.34    2.74
   1 -21   6    1.54    2.92
  -1  21  -6    1.77    4.59
   1  21   6    3.18    6.68
  -1  21   6    2.92    5.73
  -1  21   6   -0.52    5.37
  -1 -21   6    5.28    2.84
  -1  21   7   68.24    9.58
   1  21   7   73.29   10.16
   1 -21   7   64.41    7.84
   1 -21   7   62.37    7.74
  -1 -21   7   52.91    7.31
  -1  21   7   48.51    7.11
   1  21   7   58.78    9.20
   1  21   7   56.59    7.83
  -1  21   7   66.25   10.42
  -1  21   7   68.21   10.60
   1  21   7   73.27   11.32
  -1  21  -7   59.64   10.26
  -1  21  -7   57.34    8.23
   1  21  -7   61.11    9.08
  -1  21   7   58.93    8.00
   1  21   7   61.59    7.91
   1  21   7   40.22    8.53
  -1  21   7   69.18   10.47
  -1 -21   7   65.62    6.85
   1  21   8    1.31    4.77
  -1  21   8    1.94    3.88
   1  21   8   21.23    7.77
  -1  21   8   13.82    7.74
   1  21   8    4.91    4.13
  -1  21  -8   14.73    4.90
  -1  21   8    5.85    4.69
  -1  21   8   -1.39    5.05
   1  21   8   -4.23    6.53
  -1  21  -8   -4.30    5.94
  -1  21   8    4.47    6.11
   1  21   8    4.16    6.53
  -1 -21   8    6.80    3.63
  -1  21   9    0.19    4.20
   1  21   9   -1.37    4.14
  -1  21   9   11.50    7.47
  -1  21  -9   -1.87    4.64
   1  21   9    0.24    3.87
  -1  21   9    3.93    4.43
   1  21   9    3.23    6.92
  -1  21   9    4.64    5.47
  -1  21  -9    5.86    6.47
   1  21  -9   -0.87    5.19
   1  21   9    4.18    6.32
  -1  21   9    7.91    6.13
  -1 -21   9    3.52    2.82
  -1  21  10   -3.27    5.94
   1  21  10   -1.00    4.76
  -1  21  10    6.20    4.90
  -1  21 -10    4.35    4.30
  -1  21 -10   -1.74    5.26
   1  21  10   -0.15    4.90
   1  21 -10    3.54    5.92
  -1  21  10  -10.60    6.81
  -1  21  10    4.03    4.16
   1  21  10   -4.91    3.89
   1  21  10   -2.17    4.86
  -1  21  10   -1.01    5.51
  -1 -21  10   -1.84    2.26
   1  21  11   16.36    5.75
  -1  21  11    5.98    3.71
   1  21  11    7.77    5.05
   1  21 -11    5.96    7.09
  -1  21 -11    3.80    5.03
   1  21  11    5.79    5.33
  -1  21  11   10.10    5.79
  -1  21  11    9.00    4.92
   1  21  11    4.74    4.44
  -1  21 -12    6.58    3.91
  -1  21 -12   11.99    5.03
   1  21  12   11.08    4.73
   1  21 -12    8.66    4.86
   1  21  12   13.35    4.53
  -1  21  12   16.29    4.91
  -1  21  12   13.55    6.88
   1  21  12   10.14    5.84
   1  21  12   10.74    4.73
  -1  21  12    8.86    4.96
   1  21 -13   23.91    6.07
  -1  21 -13   23.31    6.12
   1  21  13   29.05    5.18
  -1  21  13   29.86    5.01
   1  21  13   24.52    7.23
  -1  21  13   23.51    6.85
  -1  21  13   21.77    5.02
   1  21  13   22.23    5.31
  -1  21  14    4.52    3.41
  -1  21  14    8.82    3.32
   1  21  14    7.22    3.25
  -1  21  14    9.64    5.17
   1  21  14    8.24    4.93
   1 -21  14    0.79    2.51
   1  21 -14   12.88    5.15
  -1  21 -14    5.76    4.59
  -1  21  15   -1.34    2.09
   1  21  15    2.11    2.22
  -1  21 -15    0.51    2.87
   1  21 -15    7.40    3.54
  -1  21  15   -2.69    3.56
   1  21  15    6.36    4.01
   1 -21  15    4.15    2.43
  -1 -21  15    1.40    2.39
  -1  22   0    7.19    4.89
  -1  22   0    7.47    7.51
   1  22   0   -2.37    3.40
   1  22   0   -0.24    4.17
   1 -22   0    4.29    3.26
  -1 -22   0   -0.31    2.69
   1  22   0    3.20    6.13
  -1  22   0    1.29    3.49
   1 -22   0    4.44    3.90
  -1 -22   0   -5.92    4.00
  -1  22  -1  300.47   17.20
  -1  22   1  285.42   15.99
   1  22   1  272.14   16.64
  -1  22  -1  278.57   16.57
   1  22  -1  278.41   15.90
   1  22   1  288.99   16.26
  -1  22   1  277.65   16.47
   1  22  -1  258.15   15.90
  -1 -22   1  289.13   16.09
  -1 -22  -1  320.98   16.80
   1 -22   1  310.09   16.66
   1 -22  -1  301.95   16.16
   1  22   1  267.46   19.79
   1  22  -1  293.01   20.65
  -1  22   1  287.04   20.96
  -1  22  -1  273.59   16.92
   1  22   1  242.29   16.81
  -1  22   1  318.78   17.96
  -1 -22  -1  299.55   14.93
  -1 -22   1  287.79   15.10
   1 -22   1  296.89   14.87
   1 -22  -1  281.89   14.18
   1  22   2   20.23    6.29
   1  22  -2   16.18    5.92
  -1  22  -2   19.55    6.39
  -1  22   2   18.40    5.74
   1  22   2   12.18    4.61
   1  22  -2   12.77    4.62
  -1  22   2   12.69    4.67
  -1  22  -2   17.77    5.91
  -1 -22   2   17.21    4.63
   1 -22   2   16.21    4.94
   1 -22  -2   10.96    3.54
  -1 -22  -2   15.17    4.36
   1  22   2   13.59    7.22
  -1  22   2   17.90    6.81
   1  22   2   17.74    5.69
  -1  22   2   10.50    4.73
  -1 -22   2   27.22    9.00
  -1 -22  -2   23.72    5.83
   1 -22   2   16.95    4.64
  -1 -22  -3   16.16    4.96
  -1 -22   3   24.52    5.57
  -1  22  -3   19.35    5.97
  -1  22   3   19.20    5.44
  -1  22  -3   17.85    5.81
   1  22   3   11.41    4.46
   1  22   3   17.41    5.17
   1  22  -3    8.58    4.73
   1 -22   3   12.10    3.99
  -1 -22  -3   22.23    5.04
  -1 -22   3   10.07    3.54
   1 -22  -3   14.60    4.41
   1  22   3   12.26    5.71
  -1  22   3   14.52    6.70
   1  22   3   16.13    6.04
  -1  22   3   12.40    4.77
  -1 -22   3   10.40    3.24
   1 -22   3   13.09    3.24
  -1 -22   4   54.41    7.12
  -1  22   4   54.78    9.14
   1  22   4   45.51    7.21
  -1  22  -4   42.67    6.75
  -1  22  -4   49.19    8.23
  -1  22   4   43.62    6.95
   1  22  -4   39.89    7.68
  -1 -22   4   51.75    7.15
   1 -22   4   50.24    7.16
   1  22   4   48.32    9.78
  -1  22   4   53.90   10.01
   1  22   4   52.44    8.29
  -1  22   4   49.21    8.86
  -1 -22   4   47.84    5.91
  -1  22   5  356.92   20.84
   1  22  -5  379.24   19.65
   1  22   5  340.70   17.81
  -1  22   5  342.29   17.88
  -1  22  -5  330.17   18.09
  -1 -22   5  405.33   19.16
   1 -22   5  409.18   19.37
  -1  22   5  378.69   23.47
  -1  22  -5  332.74   20.02
   1  22   5  336.66   22.31
  -1 -22   5  364.79   15.43
  -1  22   5  398.06   21.68
   1  22   5  358.76   21.02
   1  22   6    0.23    3.79
  -1  22   6    6.58    4.69
  -1 -22   6    6.10    3.62
   1 -22   6    3.81    3.15
  -1  22   6    7.46    6.84
   1  22   6    7.18    5.63
   1  22   6   -0.16    6.43
  -1  22   6   14.76    6.56
  -1  22  -6   -6.77    5.33
   1  22   6    5.96    3.74
  -1  22   6    5.84    4.37
   1  22  -6   10.79    5.86
  -1  22  -6    5.98    4.43
  -1  22   6   -5.94    6.34
  -1 -22   6    5.26    3.02
   1  22   7  212.49   13.81
  -1  22   7  225.96   16.49
  -1  22   7  189.30   13.15
   1  22   7  237.70   16.10
  -1  22  -7  199.45   14.08
   1  22   7  225.91   14.38
  -1  22   7  219.26   14.38
   1  22   7  226.42   17.95
   1  22  -7  187.64   16.02
  -1  22   7  233.58   18.63
  -1  22  -7  206.78   16.71
  -1  22   7  155.62   15.79
  -1 -22   7  230.03   12.16
  -1  22   8   19.86    7.46
  -1  22   8    4.96    4.42
   1  22   8   -3.95    4.46
  -1  22  -8    0.57    5.07
  -1  22   8   -1.55    4.23
   1  22   8    0.82    4.29
  -1  22   8    7.03    6.72
   1  22  -8    5.23    4.79
  -1  22  -8    0.42    4.58
   1  22   8   11.76    8.28
  -1  22   8    0.69    5.86
   1  22   8    2.13    5.93
  -1 -22   8    2.11    2.40
  -1  22   9   -1.28    5.56
   1  22   9    4.95    4.76
  -1  22   9   -2.80    4.30
  -1  22  -9    5.63    4.74
   1  22   9    2.20    3.74
  -1  22   9   10.59    5.74
  -1  22   9   10.26    5.42
   1  22  -9    0.44    5.47
   1  22   9    5.10    5.45
  -1  22  -9    3.08    5.47
  -1  22   9    3.10    5.66
   1  22   9   10.63    5.13
  -1 -22   9    2.04    2.82
   1  22  10   38.75    6.66
  -1  22  10   35.13    7.25
  -1  22 -10   31.63    6.60
   1  22 -10   29.03    6.52
   1  22  10   39.86    7.10
  -1  22  10   44.12    6.95
  -1  22 -10   30.61    7.29
   1  22 -10   36.63    8.51
   1  22  10   32.80    7.47
  -1  22  10   46.39    8.92
  -1  22  10   30.74    8.31
   1  22  10   43.22    7.94
  -1 -22  10   33.07    4.54
  -1  22 -11   96.17   10.36
   1  22  11  128.94   10.40
  -1  22  11  132.61   10.56
   1  22 -11  110.76   12.01
   1  22  11  113.03   11.54
  -1  22 -11  114.66   11.92
   1  22  11  116.25   11.72
  -1  22  11  120.04   12.56
   1  22  11  121.14   10.60
  -1  22 -11   94.02    9.04
  -1  22  11  118.94   11.41
  -1  22 -12  -14.11    5.22
   1  22  12    4.25    3.56
  -1  22 -12    4.00    5.08
   1  22 -12   -0.03    4.35
  -1  22  12    6.44    3.23
   1  22  12    8.91    4.20
  -1  22  12   11.14    5.84
   1  22  12    8.75    6.55
  -1  22  12    6.35    5.37
   1  22  12    2.99    3.99
   1  22 -13  145.65   11.83
  -1  22 -13  143.16   11.58
   1  22  13  172.62   10.30
  -1  22  13  154.54    9.45
   1  22  13  158.45   11.41
  -1  22  13  144.43   12.50
  -1  22  13  146.90   10.09
  -1  22  14    2.06    2.46
   1  22  14    0.17    2.68
  -1  22  14   -4.20    4.08
   1  22  14    1.64    4.06
   1  22 -14   -1.82    3.15
  -1  22 -14    1.00    3.27
  -1 -22  14   -1.90    2.55
   1 -22  14    0.31    2.65
   1  22 -15   13.89    3.48
  -1  22 -15   10.72    3.44
   1 -22  15   19.02    3.29
  -1 -22  15   15.32    3.12
   1  22  15   20.42    3.14
  -1  22  15   21.44    3.00
   1  23   0   -1.10    4.20
   1  23   0    1.23    4.09
  -1  23   0    3.65    4.32
  -1  23   0   -2.83    3.80
   1 -23   0   -5.25    4.05
  -1 -23   0   -2.38    4.19
   1  23   0    1.72    6.69
  -1  23   0   -1.28    3.30
   1  23   0    3.87    4.75
   1 -23   0   -2.52    2.94
  -1 -23   0   -2.13    3.07
   1  23  -1   24.25    6.11
   1  23   1   21.03    6.03
  -1  23   1   29.31    6.30
   1  23   1   26.41    5.98
   1  23  -1   31.78    6.36
  -1  23   1   17.22    5.17
  -1  23  -1   31.80    6.25
  -1  23  -1   29.39    6.29
   1 -23   1   28.20    5.74
  -1 -23  -1   21.59    5.74
   1 -23  -1   35.65    6.24
  -1 -23   1   39.28    6.53
   1  23   1   29.35    8.45
   1  23   1   14.33    6.00
  -1  23  -1   19.57    5.35
  -1  23   1   21.17    5.78
   1 -23   1   27.73    5.71
   1 -23  -1   27.91    5.87
  -1 -23   1   22.85    5.46
  -1 -23  -1   27.51    6.20
   1 -23  -2    4.36    3.42
  -1 -23  -2    1.59    2.94
   1 -23   2    2.59    3.32
  -1 -23   2    2.00    3.74
   1  23  -2    8.72    5.44
  -1  23  -2   10.19    5.51
  -1  23   2    4.98    4.79
   1  23   2    2.71    3.87
  -1  23   2    2.56    3.84
  -1  23  -2    1.96    4.47
   1  23   2    3.03    4.22
   1  23  -2    3.50    4.10
  -1 -23   2   -3.64    4.04
  -1 -23  -2    7.58    4.28
  -1  23   2    5.60    5.88
   1  23   2   -1.00    6.24
   1  23   2   10.81    4.60
   1 -23   2    6.52    2.81
  -1 -23   2    0.53    2.39
   1 -23  -3   14.90    4.94
  -1 -23  -3   18.12    4.53
   1 -23   3   21.88    5.23
  -1 -23   3   23.32    5.79
   1  23  -3    8.33    5.38
  -1  23  -3   12.72    6.22
   1  23   3   13.35    4.66
  -1  23   3   15.14    5.13
   1  23   3   14.21    4.78
  -1  23  -3   12.49    5.21
  -1 -23   3   18.26    5.47
  -1 -23  -3   16.64    4.85
   1  23   3   -1.95    5.72
  -1  23   3   12.37    6.44
  -1  23   3   12.07    5.08
   1  23   3    8.69    5.20
  -1 -23   3   20.94    4.40
   1 -23   3   17.42    4.10
   1 -23   4    3.78    3.79
  -1 -23   4    8.21    4.20
   1  23  -4    2.43    4.54
  -1  23   4    5.53    3.66
  -1  23  -4   -0.78    4.17
   1  23   4    2.05    3.51
  -1 -23  -4   12.62    5.32
   1  23   4   -4.64    6.05
  -1  23   4   11.77    7.57
  -1  23   4    6.98    4.71
   1  23   4    6.66    4.78
  -1 -23   4    3.94    2.99
  -1  23  -5   38.86    7.06
   1  23   5   45.23    7.43
   1  23  -5   37.78    7.34
  -1  23   5   46.36    7.72
  -1 -23   5   41.32    5.38
   1  23  -5   35.75    8.02
   1  23   5   35.79    8.92
  -1  23  -5   29.45    6.81
  -1  23   5   39.80    9.05
  -1  23   5   47.25    7.92
   1  23   5   38.12    7.40
  -1 -23   5   51.43    7.57
   1 -23   5   45.86    7.34
  -1  23  -6   13.48    4.75
   1  23   6   19.47    5.20
  -1  23   6   21.79    5.79
   1  23  -6   16.15    5.36
  -1  23   6   18.40    6.38
  -1 -23   6   24.21    4.20
  -1  23  -6   24.56    6.78
   1  23  -6   16.44    6.24
   1  23   6   27.65    8.28
  -1  23   6   21.02    7.84
   1  23   7    4.68    3.87
  -1  23  -7    4.05    4.15
  -1  23   7    1.30    4.22
  -1  23   7    3.90    4.99
   1  23  -7   -2.52    4.75
  -1  23  -7   11.02    5.69
   1  23   7    2.20    3.65
  -1  23   7    0.09    5.14
  -1 -23   7    4.74    3.02
   1  23   8   16.66    5.01
  -1  23   8   16.82    6.26
  -1  23  -8   19.54    6.31
  -1  23   8   21.04    5.71
   1  23   8   19.48    5.50
   1  23   8   19.12    7.12
   1  23  -8   23.29    7.42
  -1  23  -8   15.18    6.29
  -1  23   8   11.30    6.18
  -1  23   8   21.42    7.74
  -1 -23   8   13.26    3.14
  -1  23   9    5.84    5.84
   1  23   9   -4.25    4.33
   1  23  -9    4.44    4.84
  -1  23  -9    3.48    4.89
  -1  23   9    8.85    4.58
   1  23   9    3.81    4.09
  -1  23  -9   10.43    5.05
  -1  23   9    1.25    4.66
   1  23   9    9.89    5.87
   1  23  -9    6.30    5.57
   1  23   9    1.39    5.17
  -1  23   9    4.37    6.41
  -1 -23   9    1.27    2.03
   1  23 -10   -3.90    4.15
  -1  23 -10    1.08    4.52
  -1  23  10    6.57    3.95
   1  23  10    3.18    3.88
   1  23 -10   -0.21    4.72
   1  23  10    1.47    4.15
  -1  23  10    1.44    4.09
  -1  23 -10    4.66    5.55
  -1  23  10    5.71    6.46
   1  23  10    2.70    4.97
   1  23  10    0.93    3.72
  -1  23  10   -0.64    4.43
  -1  23 -11   35.95    6.37
  -1  23 -11   25.33    5.25
  -1  23  11   26.28    4.93
   1  23  11   38.20    6.24
   1  23  11   33.81    6.90
  -1  23 -11   27.69    6.06
   1  23 -11   29.82    7.33
  -1  23  11   20.36    6.34
   1  23  11   33.93    7.14
   1  23  11   25.36    5.88
  -1  23  11   35.80    6.73
   1  23 -12   10.76    4.40
  -1  23 -12   14.42    4.00
  -1  23 -12   13.06    5.60
   1  23  12   17.01    4.90
   1  23 -12   17.94    5.64
   1  23  12   23.10    4.97
  -1  23  12   26.80    4.90
  -1  23  12   32.40    7.30
   1  23  12   25.32    6.40
  -1  23  12   25.10    5.38
   1  23 -13   26.34    5.25
  -1  23 -13   29.08    5.57
   1 -23  13   32.11    4.69
  -1  23  13   31.92    4.62
   1  23  13   38.46    5.16
   1  23 -14   10.21    3.64
  -1  23 -14   11.97    4.11
  -1 -23  14    7.70    2.95
   1 -23  14    5.66    2.09
  -1  23  14    6.00    1.92
   1  23  14    9.12    2.76
  -1  24   0   -4.34    4.06
   1  24   0   -3.93    4.61
  -1  24   0    7.74    5.26
   1  24   0    2.85    3.51
  -1 -24   0    0.53    4.08
   1 -24   0    1.13    3.52
   1  24   0   -3.11    5.01
  -1  24   0    4.06    3.36
   1  24   0    3.99    4.13
  -1 -24   0    0.86    2.97
   1 -24   0   -5.81    3.51
   1  24  -1  250.61   15.17
   1  24   1  236.99   14.98
   1  24   1  237.12   14.85
   1  24  -1  242.27   15.28
  -1  24   1  239.76   15.36
  -1  24   1  262.54   15.47
  -1  24  -1  256.06   15.84
  -1  24  -1  240.04   15.24
   1 -24  -1  250.43   13.47
  -1 -24  -1  246.50   13.94
   1 -24   1  245.26   13.63
  -1 -24   1  236.02   13.91
   1  24   1  234.68   19.61
   1  24   1  221.30   15.92
   1  24  -1  217.04   14.90
  -1  24   1  235.11   16.01
   1 -24   1  264.46   15.88
  -1 -24   1  270.60   16.13
  -1 -24  -1  271.18   16.02
   1 -24  -1  260.18   15.45
  -1 -24   2    2.36    3.03
  -1 -24  -2    4.01    3.61
   1 -24   2    3.33    2.77
   1 -24  -2   11.27    3.40
  -1 -24   2    2.93    4.30
   1  24   2    4.63    6.32
  -1  24  -2    2.30    4.38
   1  24  -2    8.00    4.21
  -1  24   2    2.22    4.18
   1  24  -2    6.33    5.68
  -1  24   2    2.91    3.61
  -1  24  -2    8.19    4.61
   1  24   2    4.89    4.29
   1  24   2    4.90    3.80
  -1  24   2   -2.35    3.50
   1  24  -2   -7.72    5.02
   1  24   2    6.29    4.50
   1 -24   2    6.12    2.62
  -1 -24   2    5.09    3.39
  -1  24  -3   28.87    6.18
   1  24   3   33.87    6.62
   1  24  -3   31.02    6.47
   1  24   3   31.79    6.10
  -1  24   3   24.52    6.13
  -1 -24  -3   29.20    5.46
  -1 -24   3   25.96    4.83
   1 -24   3   26.83    4.35
  -1  24   3   36.51    8.89
   1  24   3   26.36    8.97
   1  24   4   18.48    5.40
   1  24  -4   14.29    5.86
  -1  24   4    6.91    4.58
  -1  24  -4   10.88    4.44
  -1 -24  -4   14.63    4.44
  -1 -24   4   14.59    3.93
   1  24   4   22.54    8.53
  -1  24   4    7.08    6.06
  -1  24   5  207.24   13.89
   1  24   5  199.13   13.47
   1  24  -5  212.79   14.51
  -1  24  -5  209.83   14.44
  -1 -24  -5  199.89   12.27
   1  24   5  220.71   18.68
  -1  24   5  209.27   17.27
   1  24  -5  164.88   14.18
  -1 -24   5  209.22   11.52
   1  24   6    8.13    6.67
   1  24  -6    9.81    5.55
  -1  24   6   -3.59    5.16
  -1  24  -6    3.83    4.07
   1  24   6    8.36    4.04
  -1  24   6    3.45    3.95
  -1  24  -6    8.33    4.57
  -1 -24   6    1.39    3.04
  -1  24   7  128.07   14.14
  -1  24  -7  128.28   12.46
   1  24  -7  111.68   12.20
   1  24   7  158.19   15.78
  -1 -24   7  125.69    8.65
   1  24   7  140.70   11.45
  -1  24   7  149.25   11.79
  -1  24  -7  126.02   10.98
  -1  24  -8    5.94    4.68
   1  24   8   11.91    4.39
  -1  24   8    8.12    4.71
   1  24   8   16.57    6.87
  -1  24   8    9.12    5.95
   1  24  -8    8.26    5.08
  -1  24  -8    6.44    4.92
   1  24   8   10.42    4.31
  -1 -24   8    7.67    2.70
   1  24  -9   25.98    6.06
  -1  24  -9   32.57    6.55
  -1  24   9   30.35    5.72
   1  24   9   36.36    6.85
  -1  24  -9   27.63    6.64
   1  24  -9   28.14    7.07
   1  24   9   34.55    8.04
  -1  24   9   27.01    7.25
  -1  24   9   36.02    6.48
   1  24   9   30.23    5.57
  -1 -24   9   37.52    4.59
  -1  24 -10    7.42    5.01
   1  24  10   10.54    5.00
   1  24 -10    8.12    5.26
   1  24  10    9.93    4.49
  -1  24  10   16.62    4.97
  -1  24 -10   15.05    5.27
   1  24 -10    7.18    4.82
  -1  24 -10   12.69    5.33
   1  24  11   51.78    7.30
   1  24 -11   39.45    6.63
  -1  24 -11   44.53    7.04
   1  24  11   56.48    6.93
  -1  24  11   56.81    6.54
  -1  24 -11   46.42    6.26
  -1  24 -11   41.94    6.29
  -1  24 -12   -0.48    3.21
   1  24 -12    3.65    4.23
   1  24  12    2.12    2.61
  -1  24  12    3.26    2.74
   1  24 -12   -4.62    3.14
  -1  24 -12    2.55    2.72
   1 -24  13  142.54    8.21
   1  24  13  138.90    7.95
  -1  24  13  143.02    7.93
  -1  24 -13  115.08    8.71
   1  24 -13  124.09    9.16
   1  24  14    2.17    1.73
   1  24 -14    6.70    2.97
  -1  24 -14    5.25    2.76
   1 -25   0    3.98    3.83
  -1 -25   0    2.87    3.96
  -1  25   0    2.02    4.87
   1  25   0    1.32    4.08
  -1  25   0    1.10    3.57
   1  25   0    5.11    4.48
   1  25   1   55.65    7.66
  -1  25  -1   61.35    8.35
   1  25  -1   58.70    8.24
   1  25   1   61.97    8.68
  -1  25   1   50.55    7.13
  -1  25   1   64.30    8.44
   1  25  -1   57.49    7.36
  -1  25  -1   51.52    7.69
  -1 -25   1   61.87    7.67
   1 -25  -1   46.09    6.47
  -1 -25  -1   51.46    6.92
   1 -25   1   59.71    6.13
  -1 -25   1   57.22    6.53
   1  25   1   42.41    9.77
  -1  25  -2    7.23    4.59
  -1  25   2    6.80    5.23
   1  25   2    7.14    4.12
   1  25  -2    3.80    3.23
   1  25   2    9.38    4.38
   1  25  -2    8.34    5.51
  -1  25   2    8.86    4.87
  -1 -25  -2    9.01    4.25
  -1 -25   2    7.68    4.85
  -1 -25   2    8.32    3.27
   1 -25   2    6.19    2.72
   1  25   2   11.62    6.33
   1  25   3    9.57    4.26
   1  25   3    2.24    3.27
  -1  25   3    7.85    5.18
  -1  25  -3    7.39    4.28
   1  25  -3    9.58    5.21
  -1 -25  -3    7.94    3.59
   1 -25   3    6.30    2.39
  -1 -25   3    4.69    2.70
   1  25   3    0.43    5.42
  -1  25   4   -1.39    3.79
  -1  25  -4   15.07    5.19
   1  25  -4    0.09    4.95
   1  25   4   -0.19    3.95
  -1 -25  -4   -3.89    4.46
  -1 -25   4   -0.23    2.27
   1  25   4   -4.79    5.36
  -1  25  -5   18.80    5.32
  -1  25   5   13.53    4.92
   1  25   5   18.37    5.46
  -1 -25  -5   16.24    4.60
   1  25   5   21.52    7.85
  -1  25   5   14.21    6.60
  -1 -25   5   16.47    3.60
   1  25  -6   17.80    5.21
  -1  25  -6   14.48    5.49
   1  25   6   20.62    7.14
  -1  25   6   11.71    6.50
  -1 -25   6   13.03    3.13
  -1  25  -6   13.07    4.26
   1  25   6   19.46    4.72
  -1  25   6   17.30    5.16
  -1  25   7   31.85    8.15
  -1  25  -7   18.76    5.99
   1  25   7   15.04    6.59
   1  25  -7   16.21    5.58
  -1  25   7   19.86    5.05
   1  25   7   25.69    5.92
  -1 -25   7   20.11    3.81
  -1  25  -7   27.45    6.77
   1  25   8   -2.61    4.61
   1  25  -8    5.06    4.26
  -1  25  -8   -5.84    4.61
  -1  25   8    3.55    3.85
   1  25   8    5.39    4.14
  -1 -25   8    0.81    1.79
  -1  25  -8   -2.12    4.73
   1  25   9    7.92    5.25
   1  25  -9   -0.97    4.28
  -1  25  -9   -0.19    3.84
   1  25   9   -6.47    3.55
  -1  25   9    3.63    3.38
  -1  25  -9    3.79    4.12
   1  25  -9   -2.51    3.87
  -1  25  -9    1.02    4.36
   1  25 -10    6.48    3.57
   1  25  10    7.48    4.44
  -1  25 -10    8.89    4.33
   1  25  10    9.64    4.01
  -1  25  10   12.72    4.26
  -1  25 -10    8.41    3.97
  -1  25 -10   12.94    4.70
   1  25 -10    0.76    3.07
  -1  25 -11    2.40    3.34
   1  25 -11    8.18    3.43
   1  25  11    7.73    3.31
  -1  25  11    8.57    3.65
  -1  25 -11    8.54    3.78
  -1  25 -11   -6.42    3.44
   1  25 -11    6.36    3.75
   1  25 -12   21.86    4.55
  -1  25 -12   23.67    4.68
  -1  25  12   17.37    3.51
   1  25  12   22.03    4.05
   1 -25  12   18.72    3.41
  -1  25 -12   12.15    3.54
   1  25 -12   16.24    3.81
  -1 -25  13   33.57    4.02
   1  25  13   30.14    3.72
  -1  25  13   28.93    3.49
  -1  25 -13   27.67    4.08
   1  25 -13   26.19    4.14
  -1 -26   0   -3.63    4.36
  -1 -26   0    0.12    2.61
  -1  26   0    0.60    3.48
   1  26   0    5.99    4.80
   1  26   0   -2.44    3.55
  -1  26  -1  119.44   11.74
  -1  26  -1  151.68   11.86
   1  26  -1  158.92   11.72
  -1  26   1  169.88   12.50
   1  26   1  146.86   11.44
   1  26  -1  150.79   11.78
   1  26   1  173.57   12.58
  -1 -26   1  160.12   10.07
   1 -26   1  160.62    9.71
   1 -26  -1  151.56   10.21
  -1 -26   1  158.42   10.87
  -1 -26  -1  148.23   10.78
   1  26   2    6.19    3.92
   1  26   2    2.16    3.63
  -1  26   2    1.35    3.55
  -1  26  -2    0.72    3.53
   1  26  -2    1.89    4.09
   1  26  -2    3.63    3.13
  -1 -26  -2   -2.11    3.73
   1 -26   2    1.58    2.95
  -1 -26   2    1.25    2.57
  -1  26  -3   -9.00    4.14
  -1  26   3   -4.60    3.77
   1  26   3    0.62    3.34
   1  26  -3   -1.79    4.77
   1  26   3   -0.93    4.07
  -1 -26  -3    1.87    3.56
   1 -26   3    3.55    2.62
  -1 -26   3    1.84    2.76
   1  26   3   -1.29    6.02
  -1  26  -4   12.37    4.70
  -1  26   4   16.44    4.94
   1  26   4   14.08    4.72
  -1 -26  -4   14.05    3.79
  -1 -26   4   10.77    3.05
   1  26   4    9.41    5.10
   1  26   5  159.45   11.57
  -1  26  -5  157.71   11.35
  -1  26   5  168.03   12.01
   1  26   5  154.92   15.24
  -1 -26  -5  169.48   10.59
  -1 -26   5  162.70    9.51
   1  26  -6   11.92    4.58
  -1  26  -6   10.04    4.26
   1  26   6    3.48    5.02
  -1  26   6    9.13    3.93
   1  26   6    2.85    3.36
  -1  26  -6    2.21    3.27
  -1 -26   6    9.23    2.84
  -1  26  -6    2.04    5.14
   1  26   7  226.99   13.20
  -1  26   7  246.82   14.04
   1  26  -7  193.59   13.26
   1  26   7  225.05   17.10
  -1  26  -7  201.16   13.56
  -1  26  -7  225.43   14.25
  -1 -26   7  231.76   10.50
   1  26  -8    3.19    4.18
   1  26   8    1.45    4.57
  -1  26  -8   -3.13    3.59
   1  26   8   -2.91    3.34
  -1  26   8   -3.04    3.67
  -1 -26   8    1.20    1.95
  -1  26  -8   -4.36    3.87
  -1  26  -8   -0.81    4.00
   1  26  -8   -6.56    4.30
   1  26  -9   15.41    4.94
   1  26   9    5.86    4.26
  -1  26  -9    1.20    3.30
   1  26   9    5.71    3.37
  -1  26   9    7.95    3.48
  -1  26  -9    8.89    4.38
  -1  26  -9    7.21    4.29
   1  26  -9    5.17    3.90
  -1  26 -10   -4.66    3.82
   1  26 -10    2.58    3.03
  -1  26  10    2.70    3.19
   1  26  10    1.17    2.87
  -1  26 -10   -2.28    2.98
   1  26 -10   -3.16    3.11
   1  26 -10    2.81    3.32
  -1  26 -10    6.89    3.50
  -1  26 -11  133.64    9.23
   1  26 -11  150.00   10.06
  -1  26  11  167.48    8.83
   1  26  11  171.85    9.16
   1  26 -11  136.75    8.89
  -1  26 -11  134.98    8.63
   1  26  12    5.74    2.41
  -1  26  12    5.05    2.26
   1  26 -12    5.40    2.63
  -1  26 -12    0.12    2.30
  -1 -27   0    1.03    3.46
   1 -27   0   -1.78    2.13
  -1 -27   0    3.41    3.00
   1  27   0   -1.69    4.05
  -1  27   0   -0.65    3.57
   1  27   0    3.96    3.46
  -1  27  -1   36.92    6.79
  -1 -27  -1   37.49    5.97
  -1 -27   1   42.12    5.74
   1 -27   1   43.96    5.24
   1  27  -1   38.75    5.94
  -1  27  -1   42.82    6.96
   1  27   1   40.61    5.95
   1  27  -1   47.06    7.17
   1  27   1   46.66    6.81
  -1  27   1   40.24    6.36
  -1  27  -2    2.72    4.00
  -1 -27  -2    1.95    3.41
   1 -27   2    5.32    2.41
  -1 -27   2    0.85    2.38
   1  27  -2   -1.45    2.88
   1  27  -2    0.86    4.29
   1  27   2   -0.71    3.86
   1  27   2    3.10    3.97
  -1  27  -2    0.95    3.29
  -1  27   2   -1.11    3.70
  -1  27  -3   -7.95    4.47
  -1 -27  -3   -9.27    3.95
  -1 -27   3   -0.25    2.28
  -1  27  -3   -5.92    3.46
   1  27   3   -3.43    3.62
  -1  27   3    2.19    3.72
   1  27   3   -0.43    3.00
  -1  27  -4   -1.00    4.03
  -1 -27  -4    6.92    3.85
  -1  27  -4    2.03    3.87
  -1  27   4   -4.59    4.20
   1  27   4    0.41    3.38
  -1 -27   4    0.62    2.19
   1  27   5   16.45    4.66
  -1  27   5   18.09    4.82
  -1  27  -5   14.29    4.00
  -1 -27   5   11.73    3.16
  -1  27  -5   16.75    5.32
  -1  27  -5    8.95    4.91
   1  27   6    0.00    4.89
  -1  27   6    1.26    3.22
   1  27   6    4.05    3.04
  -1 -27   6    1.64    1.88
  -1  27  -6    3.70    4.38
  -1  27  -6    5.05    4.33
   1  27  -7   49.17    6.44
  -1  27  -7   45.93    6.42
  -1  27   7   59.04    6.90
   1  27   7   52.07    6.33
  -1 -27   7   57.53    5.00
  -1  27  -7   65.82    7.99
  -1  27  -7   40.35    6.85
   1  27  -7   52.48    7.01
  -1  27  -8    0.59    3.08
   1  27  -8    0.75    3.46
   1  27   8   -1.65    2.89
  -1  27   8   -2.20    2.84
   1  27  -8   -4.23    3.45
  -1  27  -8   11.47    4.71
  -1  27  -8    2.98    3.77
   1  27  -9   11.92    3.96
  -1  27  -9    5.95    3.17
   1  27   9   15.70    3.74
  -1  27   9   16.72    3.89
  -1  27  -9    8.45    3.72
  -1  27  -9   16.86    4.21
   1  27  -9    8.29    3.44
   1  27  -9    9.47    4.19
   1  27 -10   -4.45    2.82
  -1  27 -10   -3.71    2.96
  -1  27  10    3.07    2.54
   1  27  10   -0.65    2.21
  -1  27 -10    2.13    2.66
   1  27 -10    5.88    3.33
  -1  27 -10    1.15    2.40
   1  27 -10   -1.73    2.43
  -1  27 -11   11.68    2.88
   1  27 -11    8.70    2.70
  -1  27 -11   13.64    3.08
   1  27  11   14.54    3.08
  -1  27  11   13.75    2.90
   1 -28   0    1.03    1.99
  -1 -28   0    0.36    2.52
  -1  28   0    6.72    2.95
   1  28   0   -1.62    3.00
   1 -28   1  109.36    7.23
  -1 -28  -1  107.71    7.80
   1 -28  -1   98.25    7.27
  -1 -28   1  110.23    7.89
  -1  28  -1   89.81    8.57
   1  28  -1   85.06    8.50
  -1  28   1   99.12    8.77
  -1  28  -1  101.93    9.06
   1  28   1  107.94    8.83
   1  28  -1  102.70    8.35
  -1  28  -2   17.14    4.82
  -1 -28  -2   12.08    3.82
  -1 -28   2   16.47    3.66
   1 -28   2   15.66    3.06
  -1 -28  -2   12.90    3.13
   1  28   2   18.01    4.45
  -1  28   2   13.90    3.93
  -1  28  -2    9.52    3.73
  -1  28  -3    7.03    3.99
  -1 -28   3    2.65    2.19
   1  28   3    3.06    3.39
  -1  28   3    2.12    3.69
  -1  28  -3    3.61    2.96
  -1  28  -4    0.55    4.00
  -1  28  -4    5.61    4.65
  -1 -28  -4    6.87    3.30
  -1 -28   4    1.46    1.98
  -1  28  -4    2.28    2.75
   1  28   4    7.01    3.47
  -1  28   4    4.67    3.12
  -1  28  -5   83.93    9.24
  -1  28  -5   82.03    8.67
  -1  28   5   88.39    7.98
   1  28   5   99.66    8.30
  -1  28  -5   88.25    7.38
  -1 -28   6    5.86    2.26
   1  28  -6    7.05    4.18
  -1  28  -6    1.96    3.42
  -1  28  -6    2.15    3.95
   1  28   6    2.85    3.08
  -1  28   6    8.90    3.28
  -1  28   7  145.54    9.44
   1  28   7  131.47    8.88
   1  28  -7  120.56    9.29
  -1  28  -7  123.40    9.26
  -1  28  -7  115.71    9.54
   1  28  -8    5.67    2.94
  -1  28  -8    9.79    3.13
  -1  28   8   15.11    3.67
   1  28   8    7.36    2.88
   1  28  -8    7.52    3.62
   1  28  -8    0.94    3.07
  -1  28  -8   11.95    3.58
  -1  28  -8    6.61    3.77
   1  28  -9    4.52    2.64
  -1  28  -9   -1.71    2.41
   1  28  -9    3.99    2.77
   1  28  -9    2.31    2.83
  -1  28  -9   -0.58    2.60
  -1  28   9   -2.82    2.66
   1  28   9   -4.97    2.86
   1  28 -10   -0.34    2.28
  -1  28 -10    2.43    2.64
  -1  28  10    2.15    1.83
   1  28  10    2.77    2.22
  -1 -29   0   -0.93    2.13
   1 -29   0    8.04    2.56
  -1  29   0   -0.15    3.05
   1  29   0    2.43    3.37
  -1  29   1   -0.21    3.10
  -1  29  -1    8.94    4.30
  -1  29  -1   10.49    4.25
   1 -29   1    2.70    1.89
  -1 -29  -1    1.79    2.24
  -1 -29   1    0.24    1.85
   1 -29  -1   -0.92    1.95
  -1  29   1    0.23    2.88
   1  29   1   -7.91    3.45
   1  29  -1   -1.91    3.04
  -1  29  -1    5.65    3.18
   1  29  -2    2.68    3.73
  -1  29  -2   -0.43    3.72
  -1  29  -2    2.04    3.18
   1 -29  -2    2.19    2.15
  -1 -29  -2   -0.11    2.06
  -1 -29   2    2.32    2.17
  -1  29  -2   -0.19    2.48
   1  29   2   -2.25    3.06
  -1  29   2   -0.30    2.95
  -1  29  -3    7.69    3.68
   1  29  -3    0.58    3.42
  -1  29  -3    0.90    3.88
  -1 -29  -3    0.60    2.05
  -1 -29   3   -1.22    1.82
   1 -29  -3   -1.15    1.85
  -1  29   3   -2.18    2.93
  -1  29  -3   -2.00    2.68
   1  29   3    1.41    2.64
   1  29  -4    1.32    3.26
  -1  29  -4   -0.29    3.14
  -1  29  -4    1.89    3.57
  -1 -29   4    2.58    1.89
  -1  29   4   -1.64    2.78
   1  29   4   -3.86    2.81
  -1  29  -4   -2.51    2.85
   1  29  -5   34.96    5.49
  -1  29  -5   42.94    6.38
  -1  29  -5   40.67    5.90
   1  29  -5   40.67    6.02
  -1 -29   5   39.39    4.00
   1  29   5   38.07    5.24
  -1  29   5   39.43    5.47
   1  29  -6    2.22    3.15
   1  29  -6   -3.35    3.41
  -1  29  -6    1.53    3.27
  -1  29  -6    1.45    3.54
  -1  29   6   -2.25    2.91
   1  29   6    3.43    3.02
   1  29  -7   17.52    3.91
   1  29  -7   25.03    4.58
  -1  29  -7   19.97    4.22
  -1  29  -7   18.97    4.32
  -1  29   7   24.16    4.15
   1  29   7   27.89    4.23
   1  29  -8    8.21    3.05
  -1  29  -8    3.77    2.60
  -1  29  -8    6.76    2.88
   1  29  -8    2.99    2.84
  -1  29   8    6.94    2.43
   1  29   8    4.62    2.10
  -1  29  -9    2.02    2.32
   1  29  -9   -1.18    2.28
  -1  29   9    0.72    1.85
   1  29   9   -0.22    1.80
  -1  30   0    4.53    3.62
   1  30   0   -2.24    2.45
  -1  30   0    0.04    2.87
  -1 -30   0    0.82    1.84
   1 -30   0    2.35    1.57
   1  30   1  161.32    8.91
  -1  30  -1  159.18    9.15
  -1  30   1  159.55    9.38
  -1  30   1  133.25    8.89
  -1  30  -1  133.46    9.27
  -1 -30  -1  183.40    8.80
   1 -30  -1  168.01    7.84
  -1 -30   1  170.31    8.19
  -1  30  -2   -1.47    3.20
  -1  30  -2   -6.90    2.93
   1  30  -2    0.03    2.48
  -1 -30  -2   -0.83    1.90
  -1 -30   2   -4.08    2.35
   1 -30  -2   -1.68    1.66
  -1  30  -2    3.17    2.47
  -1  30   2    0.24    2.54
   1  30   2    2.17    2.36
  -1  30  -3    2.06    3.15
  -1  30  -3   -1.94    3.07
   1  30  -3   -1.96    2.75
  -1 -30   3   -1.30    1.87
  -1 -30  -3    3.70    2.04
   1 -30  -3    0.49    1.57
  -1  30  -3   -2.92    2.51
   1  30   3    2.17    2.31
  -1  30   3    0.25    2.40
   1  30  -4    7.59    3.88
  -1  30  -4    5.43    3.58
   1  30  -4   -0.82    2.69
  -1  30  -4   -2.61    3.28
  -1 -30   4    1.60    1.50
   1 -30  -4    0.67    1.50
  -1 -30  -4    1.03    1.62
   1  30   4    2.18    2.27
  -1  30   4    6.57    3.16
  -1  30   5  134.05    8.09
   1  30   5  136.97    7.84
   1  30  -5  127.02    8.40
  -1  30  -5  124.43    8.47
   1  30  -5  117.20    8.31
  -1  30  -5  117.26    8.13
   1 -30  -5  125.43    6.44
  -1 -30  -5  134.69    6.90
  -1  30  -6    4.45    2.99
  -1  30  -6    6.20    3.22
   1  30  -6    6.82    2.84
   1  30  -6   11.03    3.39
  -1 -30  -6    7.84    2.07
   1 -30  -6    3.96    1.55
  -1  30   6    0.70    2.16
   1  30   6    4.41    2.30
   1  30   7   54.44    4.64
  -1  30   7   55.42    4.89
   1  30  -7   51.20    5.03
  -1  30  -7   46.06    5.00
  -1  30  -7   43.24    4.66
   1  30  -7   43.63    4.96
  -1 -30  -7   51.08    3.93
   1  30  -8    0.62    1.90
  -1  30  -8   -0.93    2.12
  -1 -30  -8   -2.86    1.45
  -1  30   8    0.01    1.61
   1  31   0    3.27    2.81
  -1  31   0    0.59    2.50
  -1 -31   0    2.59    1.95
  -1  31   0   -1.56    2.14
   1  31  -1    7.11    3.34
   1  31   1    8.85    3.10
  -1  31  -1    3.47    2.78
  -1  31   1    6.53    2.73
  -1 -31  -1   10.04    2.41
  -1 -31   1    7.64    1.96
   1 -31  -1    8.01    1.88
  -1  31   1    7.28    2.76
  -1  31  -1    5.77    2.43
   1  31  -2    2.06    3.11
  -1  31  -2    4.90    3.07
  -1 -31   2    3.22    1.68
   1 -31  -2   -0.35    1.51
  -1 -31  -2    0.20    1.37
  -1  31   2   -0.86    2.02
  -1  31  -2    3.60    2.45
   1  31   2    1.52    2.13
  -1  31  -3    1.84    2.10
   1  31  -3    6.43    2.83
  -1  31  -3   -0.55    2.48
   1  31  -3    2.54    2.67
  -1 -31  -3    4.13    2.02
  -1 -31   3   -0.93    1.27
   1 -31  -3    2.41    1.46
   1  31   3    4.46    2.10
  -1  31   3    1.99    2.35
   1  31  -4    4.26    2.73
  -1  31  -4    1.45    2.06
  -1  31  -4    2.60    2.62
   1  31  -4   -0.55    2.56
   1 -31  -4    3.82    1.50
  -1 -31  -4    2.24    1.49
  -1  31   4    8.47    2.75
   1  31   4    0.12    1.98
  -1  31  -5   24.73    4.04
   1  31  -5   14.70    3.23
   1  31  -5   19.98    3.65
  -1  31  -5   15.39    3.17
   1 -31  -5   15.35    2.22
  -1 -31  -5   14.79    2.38
   1  31   5   16.61    2.79
  -1  31   5   17.19    2.96
  -1  31  -6    3.84    2.07
  -1  31  -6   -0.30    1.90
   1  31  -6   -4.01    2.38
  -1  31   6    1.37    1.70
  -1 -31  -6   -2.63    1.35
   1  32  -1   66.36    5.29
  -1 -32  -1   79.95    4.43
  -1  32  -2   -2.79    2.18
   1  32  -2    2.85    2.24
  -1  32  -3   -1.11    2.09
   1  32  -3    0.69    2.13
   2   0   0  810.15   20.99
   2   0   0  760.82   17.64
  -2   0   0  764.80   18.02
  -2   0   1  843.05   17.11
  -2   0  -1  855.83   20.21
   2   0  -1  819.45   16.81
   2   0   1  896.13   20.43
   2   0  -1  854.62   19.39
   2   0  -2  564.00   16.87
  -2   0  -2  619.05   17.37
  -2   0  -2  579.41   18.43
   2   0  -2  621.71   15.54
   2   0   2  608.54   17.14
   2   0  -3  451.56   17.67
  -2   0  -3  475.89   15.89
  -2   0  -4 1010.37   14.07
  -2   0   4  978.69   13.78
   2   0   4 1017.62   14.68
  -2   0   4  995.30   14.46
  -2   0  -4  982.48   23.62
   2   0  -4 1000.98   30.38
  -2   0  -5  590.60   11.96
  -2   0   5  568.59   11.62
  -2   0  -5  592.37   19.19
   2   0   5  607.62   26.82
   2   0  -5  612.72   29.91
  -2   0   5  574.37   12.23
  -2   0  -6 1888.17   23.33
  -2   0   6 1839.28   22.55
   2   0  -6 1817.34   21.63
  -2   0   6 1883.95   23.86
  -2   0  -6 1816.98   34.86
   2   0  -7   38.60    3.83
  -2   0   7   34.08    3.61
  -2   0  -7   30.39    3.63
   2   0   7   29.19    3.16
  -2   0   7   34.64    3.91
  -2   0   8   67.96    5.28
  -2   0  -8   74.07    5.93
   2   0  -8   69.79    5.34
   2   0   8   69.05    5.13
  -2   0   8   70.71    5.59
  -2   0   9  130.35    7.52
  -2   0  -9  124.59    7.96
   2   0  -9  128.41    7.61
   2   0   9  119.33    7.05
  -2   0   9  137.20    8.18
  -2   0  10    3.32    1.81
  -2   0 -10    1.84    2.87
   2   0 -10    4.99    2.71
  -2   0  10    3.28    2.59
   2   0 -11   19.02    3.62
  -2   0 -11   28.66    4.73
  -2   0  11   25.29    4.08
   2   0 -12  893.01   23.96
  -2   0 -12  962.19   25.52
  -2   0  12  915.70   24.65
   2   0 -13   -0.28    2.76
  -2   0  13    2.70    2.74
  -2   0 -13   -0.83    3.27
  -2   0  14   30.47    6.29
   2   0  14   31.55    7.49
  -2   0  14   35.38    7.28
   2   0 -14   27.12    5.04
  -2   0 -14   31.57    5.81
  -2   0  15   17.47    6.53
   2   0 -15   11.09    4.18
  -2   0 -15   12.22    4.07
  -2   0  15   14.91    5.18
   2   0  15   13.28    5.30
  -2   0 -15    9.18    3.81
  -2   0  16   -2.21    4.09
   2   0  16    3.37    5.45
  -2   0  16   -2.33    4.50
  -2   0 -16   -0.07    3.22
  -2   0  17   14.19    5.20
   2   0  17   -3.56    5.80
  -2   0  17    1.15    4.11
  -2   0 -17    4.90    3.62
  -2   0  18  136.81   10.87
  -2   0  18  144.53   11.71
   2   0  18  133.99   11.91
  -2   0  19    4.75    2.78
   2   0  19    0.71    4.56
  -2   0  19    0.66    2.89
  -2   0  20   15.21    3.86
   2   0  20   36.23    5.51
  -2   1   0 1284.54   23.11
   2   1   0 1218.86   21.42
   2  -1   0 1250.60   25.36
  -2  -1   0 1254.19   21.85
  -2   1   0 1328.26   26.03
   2   1   0 1356.56   28.19
  -2   1   0 1318.41   21.12
   2   1  -1  367.60   13.85
   2  -1   1  385.39   14.13
  -2  -1  -1  352.18   13.22
  -2   1  -1  363.40   13.74
  -2  -1   1  352.48   10.24
   2  -1  -1  356.29   12.25
   2   1  -1  331.90    9.01
  -2   1   1  368.51   12.47
   2   1  -2   60.36    5.31
  -2   1  -2   68.67    6.66
   2   1   2   71.46    5.90
   2   1  -2   70.03    4.74
  -2   1  -2   67.38    6.41
   2  -1  -2   73.27    6.19
  -2   1   3   38.35    3.02
  -2   1  -3   37.53    5.70
   2   1  -3   32.81    4.82
  -2  -1   3   29.75    4.97
  -2   1  -3   39.02    5.34
  -2  -1   3   35.39    2.83
   2  -1  -3   28.76    5.35
  -2   1  -4  362.23    8.74
  -2   1   4  366.15    8.98
  -2  -1  -4  383.58    8.81
   2   1   4  372.38    9.10
  -2  -1   4  355.63    8.52
  -2   1  -4  352.28   17.37
  -2   1  -4  374.40   15.94
  -2  -1   4  356.01    9.08
  -2  -1   4  376.90   18.40
   2  -1  -4  353.39   19.02
   2   1   4  387.58   18.93
  -2   1   4  370.29    8.73
  -2  -1  -5  284.43    8.57
   2   1  -5  281.90    7.62
  -2   1   5  285.99    8.38
  -2  -1   5  277.28    8.07
   2   1   5  292.27    9.04
  -2   1  -5  288.25    8.47
  -2   1  -5  282.15   14.59
  -2  -1  -5  288.54   11.98
   2  -1  -5  270.17   20.14
  -2   1  -5  273.01   16.73
   2   1  -5  288.84   20.96
   2  -1  -5  290.83   18.93
   2   1   5  304.92   19.13
  -2  -1   5  276.81    8.81
  -2  -1   5  288.10   18.26
  -2   1   5  277.92    8.36
  -2  -1  -6  853.38   15.89
   2   1  -6  814.74   14.37
  -2  -1   6  822.09   14.95
  -2   1  -6  837.31   15.79
  -2   1   6  854.83   15.50
  -2  -1   6  841.67   16.50
  -2   1  -6  798.67   25.70
   2   1   6  844.70   35.01
  -2  -1   6  825.74   34.14
  -2   1   6  842.95   15.69
   2  -1   6  883.53   36.16
  -2  -1   7  243.33    9.04
  -2  -1  -7  255.97    9.61
  -2   1   7  265.20    9.45
   2  -1  -7  262.87    9.49
  -2   1  -7  266.90    9.66
   2   1  -7  258.12    8.88
  -2  -1   7  267.46   10.08
  -2   1  -7  240.17   14.79
   2   1   7  237.81    8.08
  -2   1   7  252.84    9.42
  -2   1  -7  250.35   19.17
   2  -1  -8   44.19    4.59
  -2   1  -8   43.55    4.69
   2   1  -8   43.61    4.29
  -2   1   8   38.48    4.16
  -2  -1   8   39.27    4.08
  -2  -1  -8   41.15    4.51
   2  -1   8   39.46    4.03
   2   1   8   42.36    3.94
  -2   1   8   34.41    4.31
  -2  -1   8   42.39    4.60
  -2  -1   9   69.39    5.73
   2  -1  -9   67.53    5.77
  -2   1  -9   76.37    6.35
  -2  -1  -9   72.07    6.19
  -2   1   9   72.39    5.73
   2   1  -9   68.06    5.57
  -2   1   9   69.78    5.95
  -2  -1   9   69.78    6.34
   2  -1   9   65.72    5.44
  -2   1  10   12.81    2.88
   2   1 -10   13.21    3.31
   2  -1 -10   16.71    3.68
  -2   1 -10   14.05    3.68
  -2  -1 -10   13.47    3.70
  -2  -1  10   11.81    3.47
   2  -1  10   15.68    3.36
  -2   1  10   11.77    3.51
  -2  -1 -11   15.04    3.68
   2  -1 -11   23.03    4.03
  -2   1 -11   18.32    4.03
   2   1 -11   22.19    4.00
  -2   1  11   24.53    4.28
  -2  -1  11   22.50    4.17
   2   1 -12  494.03   17.53
  -2   1 -12  483.19   18.06
  -2  -1 -12  487.76   18.57
   2  -1 -12  468.93   17.82
  -2  -1  12  473.95   18.06
  -2   1  12  482.19   17.43
   2  -1 -13   86.45    8.22
  -2  -1 -13   73.53    7.87
   2   1 -13   78.84    7.72
  -2   1 -13   73.40    7.58
  -2  -1  13   87.22    8.33
  -2   1 -14   24.28    5.21
   2   1 -14   26.97    4.94
  -2  -1 -14   34.16    5.99
  -2  -1 -14   23.02    5.46
  -2   1  14   33.66    7.39
   2  -1 -14   26.44    4.66
   2  -1  14   31.16    7.22
   2   1  14   29.38    7.21
  -2   1  14   34.32    7.36
  -2   1  15   26.09    6.75
  -2  -1 -15   14.63    4.69
  -2  -1  15   20.95    6.14
  -2  -1 -15    8.04    3.20
  -2   1 -15   11.24    3.64
   2  -1 -15   14.76    3.78
   2  -1  15   18.34    6.13
   2   1  15   11.16    5.68
  -2   1  15   20.90    5.96
  -2  -1  15   18.75    6.62
  -2  -1 -16    0.75    3.17
  -2   1 -16   -6.38    4.02
  -2   1  16   -2.70    4.10
   2  -1  16    4.21    4.22
   2   1  16   -0.29    4.32
  -2  -1  16   -1.99    4.26
  -2   1  16    1.09    3.86
  -2  -1  16    5.10    4.70
  -2   1 -17    5.43    3.46
  -2  -1 -17   12.78    4.36
   2  -1  17   10.99    5.69
  -2  -1  17    6.99    4.61
  -2   1  17   13.77    4.83
   2   1  17   25.31    8.19
  -2   1  17    7.64    4.52
  -2  -1  17   14.69    5.74
  -2   1 -18   69.94    7.13
   2   1  18   97.34   10.31
  -2  -1  18   89.68    9.41
  -2   1  18   96.03    9.92
   2  -1  18   89.57   10.18
  -2   1  18   92.31    9.34
  -2  -1  18  102.45    9.65
  -2  -1  19   38.78    6.09
  -2   1  19   40.04    6.10
   2   1  19   31.81    6.15
   2  -1  19   30.74    5.40
  -2  -1  19   38.53    5.54
  -2  -1  20   17.19    3.75
   2   1  20   20.39    4.60
  -2   1  20   16.37    3.71
   2  -1  20   23.47    4.89
  -2   2   0 1213.90   24.57
  -2   2   0 1137.73   23.09
  -2   2   0 1153.70   16.69
   2   2   0 1204.30   27.75
   2  -2   0 1172.80   25.45
  -2  -2   0 1122.99   20.89
   2  -2  -1   94.07    7.24
  -2   2  -1  104.02    7.54
   2  -2  -1  105.57    7.15
   2   2  -1   94.01    5.25
   2   2  -1   92.74    7.72
   2   2   1   96.36    4.64
  -2  -2  -1  104.43    8.62
  -2  -2   2   30.48    4.15
   2  -2  -2   33.76    4.46
   2  -2   2   37.82    5.53
  -2   2  -2   37.99    5.52
   2   2   2   37.63    4.65
  -2   2   3   36.41    2.87
  -2   2  -3   27.84    2.40
   2   2   3   25.50    2.48
  -2   2   3   30.04    2.94
  -2  -2   3   29.74    4.70
   2   2   3   27.01    3.63
   2  -2  -3   33.47    6.08
   2  -2  -3   28.27    4.40
   2   2   3   28.85    4.87
   2   2  -3   28.96    2.96
  -2  -2   3   31.42    2.83
  -2   2  -3   26.81    4.74
  -2  -2   4  167.78    6.20
  -2   2  -4  179.92    6.09
  -2  -2  -4  179.68    6.26
   2   2   4  176.24    6.33
  -2   2   4  187.08    6.46
  -2   2  -4  169.96   12.05
   2   2   4  183.27   13.00
   2   2  -4  177.64   14.95
   2  -2  -4  181.16   14.50
  -2  -2   4  183.36    6.82
  -2   2   4  179.42    5.99
  -2  -2   4  182.57   12.93
   2  -2  -4  177.87   13.99
  -2  -2  -5  614.37   12.52
  -2   2  -5  610.88   12.39
  -2  -2   5  578.59   11.76
   2   2  -5  600.35   10.74
  -2   2   5  587.59   12.64
   2   2   5  604.80   12.90
   2  -2  -5  604.20   29.29
  -2  -2   5  620.23   13.43
   2   2  -5  629.52   31.15
  -2   2  -5  600.86   24.44
  -2   2   5  592.66   12.03
  -2  -2   5  628.24   26.74
   2   2   5  631.98   27.38
   2  -2  -5  629.73   28.67
   2   2  -6  441.70   10.30
  -2   2  -6  428.44   11.34
  -2  -2   6  403.29   10.75
   2   2   6  401.51    8.49
   2   2   6  421.40   12.03
  -2  -2  -6  422.66   11.65
  -2   2   6  438.59   11.39
  -2   2  -6  415.70   22.17
   2  -2   6  393.05    9.13
   2  -2  -6  455.49   26.77
   2   2   6  393.70    8.72
  -2  -2   6  420.26   12.10
  -2  -2   6  454.39   25.56
   2   2   6  421.92   24.64
  -2   2   6  423.79   11.00
  -2   2  -7   23.45    3.50
  -2  -2  -7   24.57    3.65
   2   2  -7   24.18    3.15
  -2   2   7   19.97    3.03
  -2   2  -7   29.39    7.26
   2   2   7   20.59    2.55
  -2   2   7   23.12    3.39
  -2  -2   7   24.24    4.17
  -2  -2  -8  105.78    6.91
   2   2  -8   99.65    6.12
   2  -2  -8  114.99    7.21
  -2   2   8  116.42    6.93
  -2   2  -8  104.64    6.66
  -2   2   8  111.73    6.72
  -2  -2   8  107.42    7.19
  -2   2  -9    4.02    2.66
   2  -2  -9    2.09    2.38
  -2  -2  -9    2.35    2.73
   2   2  -9    0.12    1.91
  -2   2   9    0.51    1.81
  -2  -2   9    0.07    2.62
  -2   2   9    0.60    2.02
   2  -2   9   -0.53    2.19
  -2  -2 -10  134.85    9.20
   2  -2 -10  134.54    8.84
   2   2 -10  138.76    8.21
  -2   2 -10  130.71    8.64
  -2   2  10  165.46    9.75
   2  -2  10  136.10    8.79
  -2  -2  10  136.43    9.33
  -2   2  10  135.05    8.42
   2   2 -11   46.20    5.39
  -2  -2 -11   42.08    5.61
   2  -2 -11   43.53    5.60
  -2   2  11   40.49    5.08
  -2   2 -11   44.16    5.38
   2  -2  11   43.67    5.17
  -2  -2  11   46.42    5.91
  -2  -2 -12  447.97   18.11
  -2   2 -12  474.33   17.92
   2  -2 -12  460.50   18.04
   2   2 -12  460.23   16.58
  -2  -2  12  483.20   18.85
   2  -2 -13    1.32    2.42
  -2  -2 -13   -0.65    2.79
  -2  -2  13    7.38    3.64
  -2   2 -13    0.75    2.24
   2   2 -13   -2.45    2.58
  -2  -2  14   41.09    6.38
   2   2 -14   41.79    5.96
  -2   2 -14   44.86    6.49
  -2   2  14   53.71    8.40
  -2  -2 -14   38.37    6.82
   2  -2 -14   49.77    6.71
  -2  -2 -14   42.03    6.59
   2   2  14   49.55    8.63
  -2   2  14   45.10    7.74
  -2  -2  14   50.29    8.41
   2  -2  14   46.34    7.78
  -2   2 -15    4.43    3.50
  -2  -2 -15    0.32    2.51
  -2   2  15    4.74    4.10
  -2  -2 -15    3.01    3.92
  -2  -2  15    7.05    5.38
   2  -2 -15    0.77    2.60
   2   2  15    5.08    5.53
  -2  -2  15   -1.31    4.96
  -2   2  15    5.60    4.29
   2  -2  15    7.78    5.42
  -2  -2  16   -1.45    4.25
  -2   2  16   15.70    7.29
   2   2  16    0.83    4.33
  -2  -2  16    1.10    4.39
   2  -2  16    6.55    5.66
  -2  -2 -16    3.83    3.53
  -2   2 -16   -3.00    3.54
  -2  -2  17   26.88    6.16
  -2   2  17   31.65    6.40
   2  -2  17   33.60    7.65
   2   2  17   29.02    7.44
  -2  -2  17   30.35    6.55
  -2   2  17   30.84    6.85
  -2   2 -17   31.24    5.82
  -2   2  18  110.81    9.76
  -2  -2  18  118.94    9.86
   2  -2  18  111.25   10.86
  -2  -2  18  114.74   10.54
  -2   2  18  119.39   11.18
   2   2  18  106.88   10.85
  -2   2 -18   93.08    8.13
   2   2  19   13.53    5.16
  -2   2  19   13.16    3.81
  -2  -2  19   14.48    4.56
   2  -2  19    5.73    3.85
  -2  -2  19   10.13    3.84
   2   2  20   32.11    5.39
   2  -2  20   31.70    5.09
  -2  -2  20   26.88    4.32
  -2   2  20   28.47    4.70
  -2   3   0  600.58   18.11
   2   3   0  594.27   20.41
  -2   3   0  612.00   17.54
   2  -3  -1   51.08    5.05
  -2   3  -1   48.79    5.48
  -2   3   1   47.22    5.77
  -2  -3  -1   42.80    5.90
   2   3  -1   47.86    5.96
  -2  -3   1   50.59    3.95
  -2  -3   1   50.78    3.37
   2  -3  -2 1444.44   28.30
   2  -3   2 1516.60   31.47
   2   3  -2 1411.28   32.56
  -2  -3   2 1474.33   25.14
  -2   3   3  344.49    8.82
   2   3   3  331.99    8.10
  -2   3   3  309.48    8.32
  -2   3  -3  332.63    7.61
   2  -3  -3  326.78   17.02
   2   3   3  330.31   15.04
   2   3  -3  352.43   18.60
   2   3   3  342.06   11.62
  -2  -3   3  324.22    8.51
   2  -3  -3  332.48   13.39
  -2  -3   3  343.58   15.21
  -2   3   4  141.05    6.15
  -2   3  -4  151.94    5.77
   2   3   4  153.96    6.24
   2   3  -4  154.67    6.31
  -2   3  -4  146.59   11.54
   2  -3  -4  137.74    8.68
   2  -3  -4  149.90   13.77
  -2  -3   4  158.08    6.62
   2   3   4  158.01   12.18
   2  -3  -4  156.95   13.52
  -2  -3   4  152.18   12.05
   2   3  -4  160.12   14.49
  -2   3   4  148.94    5.55
   2   3   5    1.01    1.17
   2   3   5   -1.44    1.81
  -2  -3  -5    1.22    1.65
  -2   3   5    0.45    2.09
   2   3  -5    0.05    1.21
   2  -3   5   -3.37    1.65
  -2   3   5    0.77    1.40
  -2   3  -5   -0.54    2.97
  -2   3  -5   -0.31    1.58
  -2  -3   5    1.30    1.96
   2   3   5    0.47    3.61
  -2  -3   5   -3.35    3.49
   2  -3  -5    0.10    2.94
   2   3  -5    3.46    4.35
   2  -3  -5   -0.16    1.66
   2  -3  -5   -1.79    4.15
   2   3   6 1076.21   19.11
   2   3   6 1020.77   14.60
  -2   3  -6 1106.96   18.13
  -2   3   6 1071.42   18.53
   2   3  -6 1065.07   15.95
  -2  -3  -6 1091.79   18.63
   2  -3   6 1005.49   15.20
  -2   3   6 1052.79   17.21
  -2   3  -6 1050.53   34.78
   2  -3  -6 1001.92   22.70
  -2  -3   6 1101.34   20.01
   2   3   6 1106.52   40.22
  -2  -3   6 1098.03   39.85
   2  -3  -6 1100.61   42.86
  -2   3   7    2.55    1.94
  -2  -3  -7    0.28    2.00
   2   3  -7    2.64    2.06
  -2   3   7    0.69    1.73
  -2  -3   7    4.24    2.85
  -2   3  -7    4.38    2.10
  -2   3  -7    6.41    4.62
   2   3  -8  312.74   10.31
  -2  -3  -8  307.90   11.95
  -2   3   8  313.75   11.28
  -2   3  -8  321.82   11.47
  -2   3  -8  291.54   21.26
  -2  -3   8  313.07   12.48
  -2   3   8  317.57   10.92
  -2   3  -9  177.45    9.16
   2   3  -9  161.79    8.22
   2  -3  -9  186.57    9.93
  -2  -3  -9  170.40    9.63
  -2   3   9  159.00    8.77
  -2   3   9  178.48    8.87
   2  -3   9  181.49    9.95
  -2  -3   9  184.20   10.37
  -2   3  10  107.30    7.44
   2   3 -10  105.28    7.09
  -2  -3 -10  121.54    8.51
   2  -3 -10  111.15    8.21
  -2   3 -10  108.69    7.87
  -2   3  10  110.44    7.53
   2  -3  10  108.09    8.02
  -2  -3  10  113.59    8.90
  -2  -3 -11    2.55    2.59
  -2   3  11   -3.39    2.26
   2  -3 -11    0.88    2.34
   2   3 -11    1.15    1.72
   2  -3  11   -1.93    2.48
  -2  -3  11   -0.14    2.37
  -2   3  11   -2.08    2.21
  -2   3 -11   -1.54    2.26
   2  -3 -12  336.16   15.83
  -2   3 -12  357.53   15.47
   2   3 -12  332.32   14.03
  -2  -3 -12  343.83   16.11
   2  -3  12  346.05   15.67
  -2  -3  12  348.11   16.30
   2  -3 -13   34.76    6.12
  -2  -3 -13   27.71    5.66
  -2   3 -13   32.74    5.36
  -2  -3  13   25.82    5.28
   2   3 -13   33.22    4.85
  -2  -3 -14   80.72    9.05
  -2  -3  14   81.77    8.96
  -2   3  14   86.29   10.60
   2  -3 -14   81.63    8.50
  -2   3 -14   88.52    8.77
  -2  -3 -14   78.92    8.78
  -2   3  14   81.94   10.01
   2  -3  14   86.01   10.45
  -2  -3  14   99.31   11.01
   2   3  14   77.61   10.87
  -2  -3 -15    5.96    3.92
  -2   3  15   10.03    5.45
  -2  -3 -15    4.36    3.87
  -2   3 -15    6.81    3.32
   2  -3 -15    7.95    3.65
  -2   3  15    2.64    5.01
  -2  -3  15    7.88    4.98
   2   3  15    1.96    4.72
   2  -3  15    8.17    5.41
  -2  -3  16   20.73    6.17
  -2   3  16   14.57    5.56
  -2   3  16   17.81    6.16
  -2  -3  16   27.80    7.60
   2   3  16   16.67    5.56
   2  -3  16   18.66    6.33
  -2  -3 -16   13.42    4.55
  -2  -3  17    8.59    4.37
  -2   3  17    6.64    4.27
  -2  -3  17   10.31    5.26
   2   3  17    6.58    4.74
   2  -3  17   12.05    4.84
  -2   3  17   11.57    4.88
  -2   3 -17    8.42    3.35
  -2  -3  18   91.09    9.08
  -2   3  18   93.76    8.91
   2   3  18  102.92   10.80
  -2   3  18   96.02    9.85
   2  -3  18   93.54   10.01
  -2  -3  18  105.46   10.52
  -2   3 -18   82.29    7.58
  -2  -3  19   12.79    3.85
  -2   3  19   17.78    4.83
   2   3  19   16.98    5.47
  -2  -3  19   16.65    4.79
   2  -3  19   10.98    4.00
   2  -3  20   54.74    6.19
  -2  -3  20   52.48    5.60
  -2   3  20   51.40    5.86
   2   3  20   57.10    6.57
  -2   3  20   50.23    5.99
  -2   3  20   42.50    6.57
   2   4   0  292.39   15.16
  -2  -4   0  290.55   14.83
   2   4  -1  139.24   10.60
  -2  -4  -1  128.20    6.24
  -2  -4  -1  139.79   10.01
  -2  -4   1  132.15   10.24
  -2   4   1  144.07    9.96
  -2   4  -1  136.27    9.23
  -2  -4   1  135.87    6.52
   2  -4  -2 8045.62   72.69
   2   4  -2 7539.74   78.41
   2  -4   2 8307.03   76.58
   2   4  -2 8270.32   79.25
  -2   4   2 8037.34   69.21
  -2   4  -2 7992.36   70.81
  -2  -4  -2 7855.54   79.02
  -2  -4  -2 8015.38   62.48
   2   4   2 8196.62   40.50
  -2   4   2 8221.95   38.83
  -2   4  -2 8002.52   35.90
  -2   4   3   35.36    2.75
   2  -4   3   38.55    5.88
   2  -4  -3   37.96    6.48
   2   4  -3   35.34    6.57
  -2  -4   3   37.86    3.26
  -2   4  -3   34.01    2.81
   2   4   3   40.04    3.27
  -2   4   3   32.74    2.99
  -2   4   3   33.06    3.08
  -2   4   4  311.35    8.01
   2   4  -4  335.20   20.82
   2  -4  -4  324.39   19.28
   2  -4   4  326.95    8.68
   2   4   4  325.78   10.01
  -2  -4   4  326.37    9.82
  -2  -4   4  325.83   17.89
   2   4   4  308.05    8.86
  -2   4  -4  325.45    8.54
  -2   4   4  318.79    9.23
  -2  -4   5    4.69    2.23
  -2   4  -5    7.38    2.07
  -2   4  -5    8.97    3.45
   2  -4  -5    9.11    5.01
   2  -4   5    5.26    1.77
  -2   4   5    4.62    1.71
   2   4  -5    5.49    1.33
  -2  -4   5    5.44    1.57
   2   4  -5    5.39    4.56
  -2  -4   5    8.94    4.48
   2  -4  -5    5.55    4.35
   2   4   5    8.82    2.53
   2   4   5    5.89    1.73
   2   4  -5    4.83    1.27
  -2   4   5    3.53    2.16
   2  -4   6 1664.73   20.72
  -2  -4   6 1856.28   52.64
  -2   4  -6 1808.66   45.21
  -2  -4   6 1842.75   26.95
  -2   4   6 1776.91   22.00
   2   4   6 1777.16   24.86
  -2   4   6 1816.78   24.33
  -2   4  -6 1796.98   23.62
   2   4   6 1675.44   20.18
   2   4  -6 1771.97   20.47
  -2  -4  -6 1782.28   24.56
  -2   4  -7  107.13   12.00
  -2  -4   7   94.99    6.93
  -2   4   7   99.86    5.83
  -2   4  -7   98.61    6.27
  -2   4   7   92.44    6.24
   2   4  -7   98.98    5.42
   2   4   7   99.82    6.66
  -2  -4  -7   97.29    6.40
   2   4   7   92.84    5.16
  -2  -4   8  378.22   14.31
  -2   4   8  382.99   12.07
  -2   4   8  377.03   12.48
  -2  -4  -8  371.12   13.31
  -2   4  -8  362.82   12.46
   2   4  -8  367.41   11.20
  -2  -4   9   45.35    5.73
  -2   4  -9   45.48    5.02
  -2   4   9   49.56    4.86
   2   4  -9   49.75    4.84
  -2  -4  -9   46.90    5.45
  -2   4   9   44.08    5.03
   2  -4  10  150.85   10.14
  -2  -4  10  166.54   10.77
  -2   4  10  158.81    8.84
   2  -4 -10  156.01   10.02
  -2   4 -10  147.35    9.03
   2   4 -10  155.03    8.42
  -2   4  10  146.43    8.91
  -2  -4 -10  145.51    9.70
   2  -4  11   33.98    5.26
  -2  -4  11   29.49    5.32
  -2   4 -11   31.16    4.94
   2   4 -11   23.60    3.61
   2  -4 -11   28.35    4.97
  -2   4  11   25.87    4.51
  -2  -4 -11   26.93    4.82
  -2  -4  12  186.24   12.48
   2  -4  12  173.75   11.58
  -2  -4 -12  170.63   11.65
   2   4 -12  169.70   10.13
  -2   4 -12  180.48   11.31
   2  -4 -12  185.27   12.15
  -2  -4  13   63.82    7.75
   2   4 -13   55.14    6.32
  -2   4 -13   62.23    7.18
  -2  -4 -13   56.44    7.11
   2  -4 -13   58.01    7.21
   2  -4  13   60.66    8.34
   2   4  13   53.33    8.37
  -2  -4  13   70.58    9.10
  -2  -4 -14  165.17   12.55
  -2  -4  14  168.07   12.78
  -2   4  14  168.95   13.58
  -2  -4 -14  155.47   12.03
   2  -4 -14  167.64   12.37
  -2   4 -14  170.31   11.81
   2  -4  14  171.02   14.37
  -2  -4  14  193.23   15.10
  -2   4  14  142.22   12.78
   2   4  14  151.61   14.03
  -2  -4 -15    3.83    3.89
  -2   4  15    1.69    3.96
  -2  -4  15    7.57    3.85
  -2   4 -15    5.00    2.94
  -2  -4 -15   -1.12    2.79
   2  -4 -15   -1.00    2.63
  -2   4  15   -1.40    4.27
   2   4  15   -1.61    4.77
  -2  -4  15    3.83    4.57
   2  -4  15   15.45    5.21
   2   4  16   52.67    9.03
  -2  -4  16   50.88    8.69
   2  -4  16   51.92    8.68
  -2   4  16   56.68    8.54
  -2  -4  16   46.27    7.69
  -2   4  16   44.61    7.60
  -2  -4  17   27.84    6.09
  -2   4  17   21.77    5.40
  -2  -4  17   22.64    6.11
   2   4  17   28.19    7.61
   2  -4  17   23.66    5.84
  -2   4  17    9.80    4.47
  -2   4 -17   24.49    5.00
  -2  -4  18  120.65   10.40
  -2   4  18  105.60    9.29
  -2   4  18  118.74   10.74
   2  -4  18  124.14   11.40
  -2  -4  18  119.78   11.03
   2   4  18  127.93   11.93
   2  -4  19   25.40    5.08
   2   4  19   14.58    4.31
  -2  -4  19   24.88    5.52
  -2   4  19   18.77    4.89
  -2  -4  19   15.45    4.10
  -2   4  20   55.22    5.76
  -2   4  20   50.03    7.05
  -2   4  20   45.26    5.47
   2  -4  20   50.80    5.92
  -2  -4  20   51.42    5.64
   2   4  20   49.49    6.27
  -2  -5   0 1896.09   19.44
  -2  -5   0 1952.51   39.18
   2   5   0 1835.17   38.79
   2  -5   0 1845.68   19.26
   2  -5   0 1902.10   36.51
   2   5  -1  140.44   11.32
  -2   5  -1  132.38    9.85
  -2  -5   1  140.57    5.51
  -2  -5  -1  126.48    5.20
   2  -5   1  126.29    5.47
   2  -5   1  134.76    9.78
  -2   5   1  136.87   10.51
  -2  -5   1  131.82   10.66
   2   5   1  122.83    5.95
  -2   5   1  138.30    5.20
  -2   5   2 6171.41   35.80
   2   5   2 6398.69   38.69
  -2   5   2 6247.32   36.48
  -2   5  -2 6159.04   33.61
   2  -5  -2 6243.37   44.09
   2   5  -2 6058.29   68.52
  -2  -5  -2 6027.09   34.57
   2   5  -2 6092.59   73.90
  -2  -5   2 6050.84   36.07
  -2   5   2 6185.47   65.10
   2  -5  -2 6135.37   63.87
  -2  -5   2 6047.20   35.35
   2  -5   2 5948.52   37.24
  -2  -5  -2 6230.63   58.92
  -2   5  -2 6184.72   64.35
  -2  -5  -2 6187.23   71.70
  -2   5   3    5.13    1.96
   2   5   3    3.72    1.73
  -2  -5   3    4.45    2.12
   2  -5   3    0.71    1.79
   2  -5  -3    3.02    2.75
   2   5  -3    4.74    3.73
  -2   5   3    4.72    1.57
  -2   5  -3    4.27    1.58
  -2  -5  -3    7.51    3.32
  -2  -5   3    0.96    1.54
   2   5  -3    7.65    3.91
  -2   5  -3    3.60    2.62
   2  -5   3    2.49    2.64
  -2   5   4  733.06   14.08
  -2   5  -4  736.21   13.24
   2   5   4  737.07   14.15
  -2   5   4  707.96   12.19
   2  -5   4  709.61   13.65
  -2  -5   4  723.95   15.10
  -2   5  -4  727.68   24.14
   2   5   4  718.53   15.84
   2  -5  -4  717.90   28.29
   2   5  -4  753.64   31.15
  -2  -5   4  704.03   13.05
  -2  -5  -4  724.53   26.88
   2   5   5  148.45    6.99
   2   5  -5  148.23    5.39
  -2   5  -5  150.76    6.59
  -2   5   5  138.58    6.95
   2  -5   5  147.19    6.46
  -2  -5   5  153.53    6.14
  -2   5   5  151.95    6.11
  -2  -5   5  152.97    7.85
   2  -5  -5  135.97   15.45
  -2  -5   5  163.41   14.67
  -2   5   6  727.58   15.96
   2   5   6  749.41   16.49
   2   5  -6  716.42   13.02
   2   5   6  696.44   14.11
  -2   5  -6  725.85   15.45
   2  -5   6  683.64   14.03
  -2  -5   6  678.03   12.88
  -2  -5   6  737.71   34.53
  -2   5   6  721.81   14.10
  -2  -5   6  736.39   17.78
   2   5   7    9.67    2.13
   2   5   7    6.78    3.01
  -2   5   7   12.91    3.06
  -2  -5  -7   10.62    2.75
  -2   5  -7   10.58    2.79
   2  -5   7    9.37    2.05
  -2   5   7   14.01    2.84
   2   5  -7   12.74    2.44
  -2  -5   7   10.59    3.29
  -2   5   8  607.51   16.57
   2   5  -8  624.55   14.55
  -2   5  -8  641.26   16.52
  -2  -5  -8  634.13   17.57
  -2   5   8  646.97   15.21
  -2  -5   8  645.54   19.19
  -2  -5  -9   20.82    3.98
  -2   5   9   25.97    4.06
  -2  -5   9   17.66    4.34
  -2   5  -9   18.32    3.34
  -2   5   9   19.73    3.50
   2   5  -9   10.58    1.94
   2  -5 -10   56.08    6.57
  -2   5  10   51.92    5.52
   2   5 -10   50.37    5.05
  -2  -5 -10   54.97    6.42
  -2   5 -10   56.70    5.84
  -2  -5  10   53.81    6.64
   2  -5  10   66.51    7.20
  -2   5  11    5.59    2.72
   2  -5 -11    5.97    3.25
  -2  -5 -11    5.38    3.11
   2  -5  11   -1.38    3.17
  -2  -5  11    9.97    3.90
  -2   5 -11    5.72    3.04
   2   5 -11    3.67    1.98
   2   5 -12  143.18    9.23
  -2  -5 -12  155.84   11.50
   2  -5 -12  147.31   11.01
  -2   5 -12  155.04   10.44
  -2  -5  12  164.71   12.10
   2  -5  12  169.75   12.06
   2  -5  13   50.78    7.18
  -2  -5  13   45.46    6.99
  -2   5 -13   53.97    6.40
  -2   5  13   51.81    7.82
   2  -5 -13   59.22    7.72
  -2  -5 -13   48.67    6.88
  -2  -5  13   59.19    8.62
   2   5  13   39.71    6.77
  -2   5  13   45.21    7.17
   2  -5  13   45.35    7.49
  -2  -5 -14  199.40   13.55
  -2  -5  14  184.57   13.88
  -2   5  14  193.84   14.53
   2  -5 -14  187.64   13.36
  -2  -5 -14  169.57   12.62
  -2   5 -14  186.94   12.30
   2   5  14  180.28   15.09
   2  -5  14  203.08   15.59
  -2   5  14  192.58   14.40
  -2  -5  14  221.70   16.16
  -2  -5 -15    3.95    3.82
  -2   5  15    9.69    5.51
  -2  -5 -15    5.36    3.25
   2  -5 -15    6.20    3.42
  -2  -5  15    0.00    3.19
  -2   5 -15    8.58    4.10
  -2  -5  15    2.37    4.19
   2   5  15    2.80    4.27
   2  -5  15    8.10    4.30
  -2   5  15    3.13    4.08
   2  -5  16   19.76    6.17
  -2   5  16   16.95    5.51
   2   5  16   11.29    5.19
  -2  -5  16   15.55    6.12
  -2   5  16   20.17    5.74
  -2  -5  17    5.06    5.37
  -2   5  17   -4.20    4.52
   2   5  17   15.42    5.91
  -2   5  17    0.51    3.50
  -2  -5  17    1.03    3.82
   2  -5  17    5.10    4.64
  -2   5 -17   -9.23    3.68
  -2   5  18   97.80    8.70
  -2  -5  18  113.26   10.06
   2  -5  18  108.51   10.54
  -2   5  18   99.94   10.21
  -2  -5  18  112.41   10.51
   2   5  18  115.00   11.47
  -2   5 -18   75.76    7.36
  -2  -5  19    4.57    3.15
   2  -5  19    3.22    3.20
  -2   5  19    5.89    3.69
  -2  -5  19    8.53    4.43
   2   5  19    6.03    3.89
  -2   5 -19    2.53    2.32
  -2   5  20   73.39    6.32
  -2   5  20   78.91    7.87
   2   5  20   78.53    7.15
  -2  -5  20   87.91    7.09
   2  -5  20   87.81    7.37
   2   6   0 3577.34   56.76
  -2  -6   0 3750.20   29.46
  -2  -6   0 3918.98   57.98
   2  -6   0 3758.75   29.22
   2  -6   0 3733.80   54.65
   2   6   0 3844.26   32.64
   2  -6   1   84.57    4.75
  -2  -6   1   84.98    8.93
   2  -6  -1   78.95    4.29
  -2  -6  -1   86.43    4.69
  -2  -6   1   77.75    4.59
   2  -6   1   86.79    8.31
  -2   6   1   78.90    4.47
   2   6   1   79.99    5.24
  -2   6   2  585.71   11.64
   2   6   2  601.57   12.81
  -2   6   2  590.43   12.28
  -2   6  -2  558.54   11.02
   2  -6   2  582.15   12.26
  -2   6  -2  587.15   21.09
  -2   6   2  572.75   21.27
  -2  -6   2  583.99   12.12
   2   6  -2  593.02   21.34
   2  -6  -2  591.07   19.57
   2  -6  -2  557.00   10.70
  -2  -6  -2  561.06   19.37
  -2  -6  -2  573.91   11.48
  -2  -6   2  555.84   11.35
  -2  -6   2  543.12    9.48
  -2  -6  -2  595.47   21.99
   2   6  -2  568.58   23.81
  -2   6   3    3.46    1.86
   2   6   3    3.49    2.00
   2  -6   3    3.14    3.01
   2   6  -3    3.68    3.07
  -2  -6  -3    5.13    2.72
   2  -6   3    2.16    1.82
  -2  -6   3    2.51    2.08
  -2   6  -3    2.74    1.40
  -2  -6   3    4.43    2.07
  -2  -6  -3    0.09    3.18
  -2   6  -3    2.51    2.22
   2   6  -3    2.02    3.04
  -2   6   3    1.73    2.15
   2  -6  -3   11.30    3.87
  -2  -6  -3    4.45    3.42
   2   6   4 1013.13   17.43
  -2   6  -4 1011.06   16.10
  -2   6   4  989.12   17.45
   2   6  -4  950.21   12.41
  -2   6   4  968.80   14.82
   2  -6  -4 1004.55   33.37
  -2  -6   4 1001.18   16.51
  -2  -6   4 1004.36   18.58
   2   6  -4  986.09   35.80
   2  -6   4 1016.25   17.01
  -2   6  -4 1000.46   28.83
  -2  -6  -4 1038.98   33.78
  -2   6   5   15.00    2.75
   2   6   5   12.85    2.62
  -2  -6   5   17.51    6.19
  -2   6  -5   15.42    2.57
  -2  -6   5   16.00    3.40
   2   6  -5   16.46    2.04
   2  -6  -5   18.42    6.54
   2  -6   5   12.08    2.58
  -2  -6   5   16.97    2.51
  -2   6  -5   15.72    4.55
  -2   6   5   17.87    2.46
  -2   6   6  382.92   12.17
   2   6  -6  380.48    9.84
   2   6   6  401.39   12.51
   2   6   6  381.41   11.31
  -2   6  -6  378.96   11.50
  -2  -6   6  379.50   10.78
  -2   6   6  399.01   10.51
   2  -6   6  367.79   10.79
  -2  -6   6  392.37   25.71
  -2  -6   6  427.93   14.18
  -2   6   7   -2.89    2.37
   2   6   7   -0.44    2.58
   2   6   7    2.95    2.19
   2   6  -7    0.03    1.52
  -2   6  -7    1.84    1.95
   2  -6   7    0.53    1.76
  -2  -6   7    0.47    2.79
  -2   6   7    0.45    1.76
  -2  -6  -8  540.97   16.70
   2   6   8  509.77   13.73
   2   6  -8  529.72   13.48
  -2   6  -8  529.80   15.30
  -2   6   8  511.44   15.52
  -2  -6   8  515.62   17.94
  -2   6   8  548.76   13.97
  -2   6   9   15.39    3.37
  -2  -6  -9    8.00    3.26
  -2  -6   9    8.74    3.96
  -2   6  -9   12.71    3.33
   2   6  -9   12.04    2.87
  -2  -6 -10  138.75   10.07
  -2   6  10  136.65    8.89
  -2   6 -10  137.88    8.94
   2   6 -10  139.36    8.17
   2  -6  10  141.47   10.61
  -2  -6  10  149.41   10.93
   2  -6 -11   48.92    6.67
  -2   6  11   48.04    5.66
  -2   6 -11   51.67    6.04
  -2  -6 -11   57.34    6.91
   2   6 -11   53.53    5.62
  -2  -6  11   58.98    7.37
   2  -6  11   56.57    7.32
  -2  -6 -12  267.21   14.92
  -2   6 -12  279.36   13.86
   2  -6 -12  263.22   15.06
   2  -6  12  267.41   15.69
  -2  -6  12  266.49   15.90
  -2  -6 -13    0.61    6.11
   2  -6  13   -1.63    3.33
  -2   6 -13   -1.03    2.59
  -2  -6  13    2.96    4.03
  -2   6  13    0.83    4.10
  -2  -6 -13    0.59    2.92
   2  -6 -13   -1.59    2.98
  -2   6  13   -0.21    3.59
  -2  -6  13   -0.27    3.63
   2   6  13    2.91    4.85
   2  -6  13    0.80    4.14
  -2  -6 -14  198.21   13.59
  -2   6  14  195.11   14.41
   2  -6 -14  195.80   13.75
  -2  -6 -14  190.83   13.49
  -2   6 -14  206.15   12.74
  -2  -6  14  224.70   16.31
  -2   6  14  182.51   14.42
   2   6  14  176.01   14.70
   2  -6  14  208.47   15.63
  -2  -6  14  167.70   10.20
  -2  -6  14  192.94   14.45
  -2   6  15    4.56    3.90
  -2  -6 -15    2.97    3.50
   2  -6 -15   10.62    4.35
  -2  -6  15    3.34    3.17
  -2   6 -15    1.76    2.30
  -2   6  15    6.35    4.86
   2   6  15   -0.12    4.78
   2  -6  15    9.22    5.97
  -2  -6  15    5.40    5.86
  -2  -6  16   29.61    6.66
   2  -6  16   27.49    6.14
  -2   6  16   29.53    6.52
   2   6  16   29.57    8.07
  -2   6  16   24.07    6.23
   2   6  17   22.80    7.06
  -2   6  17    6.12    3.35
  -2  -6  17   11.64    5.72
   2  -6  17   14.52    5.95
  -2  -6  17   19.45    5.58
  -2   6  17   16.22    4.98
  -2  -6  18   88.90    9.16
   2  -6  18   90.57    9.69
  -2   6  18   87.21    8.89
  -2  -6  18   91.00    9.74
   2   6  18   77.99    9.12
  -2   6 -18   67.10    7.05
  -2  -6  19   15.23    3.74
  -2   6  19    9.53    3.92
   2  -6  19   12.50    3.96
  -2  -6  19   11.43    3.93
   2   6  19   17.15    4.49
  -2   6  19    7.81    3.82
  -2   6 -19   11.68    3.17
   2   6  20   27.28    4.58
   2  -6  20   27.37    4.60
  -2  -6  20   32.44    4.76
  -2   6  20   27.36    5.10
  -2   6  20   28.18    4.01
   2   7   0 3533.48   33.48
   2  -7   0 3430.74   29.75
   2  -7   0 3467.93   55.59
  -2  -7   0 3581.95   57.49
  -2  -7   0 3409.06   30.04
   2   7   0 3430.19   57.96
   2   7   1    2.78    2.31
  -2   7   1    1.11    1.78
   2  -7   1    2.34    2.12
   2   7  -1    3.06    2.40
   2  -7  -1    2.30    2.83
  -2  -7  -1   -0.56    2.92
  -2  -7  -1    1.24    1.70
  -2  -7   1    1.31    1.91
   2  -7   1    0.78    2.41
   2  -7  -1    0.90    1.58
   2   7   2   48.36    4.56
  -2   7  -2   42.21    3.57
  -2   7   2   49.93    4.24
  -2  -7  -2   52.71    7.20
   2   7  -2   42.09    6.00
   2  -7  -2   41.31    3.99
  -2   7  -2   38.79    3.74
  -2   7   2   51.57    7.55
  -2  -7  -2   45.86    4.01
  -2  -7   2   45.03    4.22
   2  -7  -2   39.52    5.04
   2  -7   2   43.11    4.02
   2   7  -2   46.42    8.02
  -2   7   3    6.86    2.16
   2   7   3    9.17    2.57
   2  -7   3    9.40    2.56
  -2   7  -3    7.22    1.94
   2  -7  -3    7.02    1.85
   2   7  -3    9.32    4.19
  -2  -7  -3    8.87    3.59
   2  -7   3    5.46    3.63
  -2  -7  -3    6.62    3.78
  -2   7  -3    7.40    3.18
  -2  -7   3    8.27    2.30
  -2  -7  -3    7.51    1.95
   2  -7  -3    6.94    1.56
  -2   7   3    5.45    2.92
   2   7  -3    3.79    2.71
   2  -7  -3    7.50    3.44
   2   7   4  376.39   11.20
  -2   7  -4  357.40   10.01
   2   7  -4  339.09    7.84
  -2   7   4  356.04   11.26
   2  -7  -4  331.22    8.09
  -2  -7   4  335.02   10.37
  -2   7  -4  358.96   17.95
   2  -7   4  347.74   18.94
  -2  -7   4  343.97   11.52
   2  -7   4  370.41   10.83
  -2  -7  -4  363.52   20.87
   2   7  -4  358.70   22.18
  -2   7   5   13.63    3.20
   2   7   5   13.44    2.87
  -2   7  -5   12.36    3.84
  -2  -7   5   14.35    3.52
   2   7  -5   12.77    2.07
  -2  -7  -5   10.22    4.63
   2  -7   5   14.51    2.96
  -2  -7   5    9.48    2.22
  -2   7   5   11.24    2.24
  -2   7  -5   11.25    2.60
   2   7   6  285.27   10.48
  -2   7  -6  287.28   10.25
  -2   7   6  286.90   10.98
   2   7   6  292.12   11.16
   2   7  -6  287.74    8.67
  -2  -7   6  282.77   12.19
  -2  -7   6  262.56    9.75
  -2   7  -6  284.57   17.34
   2  -7   6  270.54   21.75
   2   7   6  276.90   23.81
   2  -7   6  277.47    9.92
  -2  -7   6  293.07   23.23
  -2   7   6  290.84    8.91
   2   7   7  262.94   11.30
   2   7  -7  279.05    9.83
  -2   7   7  248.63   10.61
   2   7   7  236.79    9.76
  -2   7  -7  226.58    9.87
  -2   7   7  238.33    8.76
   2  -7   7  237.28    9.19
  -2  -7   7  247.80   12.12
   2   7   8  278.15   10.72
   2   7  -8  288.37   10.11
  -2   7   8  267.48   11.73
  -2   7  -8  294.81   11.76
   2   7   8  300.70   13.10
  -2  -7   8  298.27   14.28
  -2  -7  -9    1.71    2.80
  -2   7   9    4.66    2.76
   2   7  -9    2.96    1.93
  -2  -7   9    2.79    3.26
  -2   7  -9    4.18    2.72
  -2   7  10  176.91   10.44
  -2  -7 -10  201.64   12.06
   2   7 -10  189.73    9.38
  -2   7 -10  195.99   10.79
   2  -7  10  178.02   12.13
  -2  -7  10  191.74   13.04
   2  -7 -11   21.22    4.95
  -2  -7 -11   13.35    4.20
  -2   7  11   20.27    4.02
  -2  -7  11   18.36    4.80
   2  -7  11   15.28    4.57
  -2   7 -11   18.91    3.90
  -2  -7 -12  300.01   16.11
  -2   7 -12  306.10   14.74
   2  -7 -12  292.00   16.02
   2  -7  12  302.76   17.13
  -2  -7  12  312.43   17.70
  -2   7  13   14.57    5.03
   2   7  13   11.06    5.05
  -2  -7 -13   21.37    5.91
  -2  -7  13   18.77    5.18
   2  -7  13   20.09    5.41
  -2   7 -13   22.34    4.79
  -2   7  13   27.86    6.54
   2  -7 -13   18.25    4.70
  -2  -7 -13   13.28    4.16
  -2  -7  13   14.77    4.47
   2  -7  13   24.01    6.56
  -2   7  13   19.68    4.62
   2   7  13   16.54    5.73
  -2  -7 -14  166.53   12.33
  -2   7  14  156.94   13.16
  -2  -7 -14  168.89   12.87
  -2   7 -14  177.79   11.83
   2  -7 -14  154.03   12.72
   2  -7  14  165.33   13.14
  -2  -7  14  184.95   14.39
  -2   7  14  158.60   13.62
   2   7  14  182.86   15.60
   2  -7  14  183.64   14.73
  -2  -7  14  143.84    9.69
  -2  -7  14  186.40   15.17
   2   7  15   27.24    8.00
   2  -7  15   27.45    7.06
  -2   7  15   23.09    6.05
  -2  -7  15   45.86    9.72
  -2  -7  15   22.13    5.48
  -2   7  15   25.69    7.17
   2   7  16   12.40    6.01
  -2   7  16    5.71    4.42
  -2  -7  16    9.11    5.32
   2  -7  16   13.93    5.36
  -2   7  16   14.91    5.39
  -2  -7  17   29.91    6.69
   2   7  17   20.14    5.90
   2  -7  17   18.62    5.22
  -2   7  17   22.63    5.63
  -2  -7  17   27.44    6.54
  -2   7  17   22.19    5.66
  -2  -7  18  112.62    9.78
   2   7  18  104.67   10.50
   2  -7  18  112.46   10.85
  -2   7  18  113.35    9.90
  -2  -7  18  114.78   10.46
  -2   7 -18   80.83    7.53
  -2   7  19   33.58    5.03
  -2  -7  19   34.86    5.18
  -2   7  19   50.19    7.18
  -2  -7  19   36.33    5.66
  -2   7  19   23.27    4.98
   2   7  19   41.82    6.33
   2  -7  19   37.31    6.01
  -2   7 -19   26.71    4.13
   2  -7  20   28.94    4.18
  -2  -7  20   30.40    4.34
   2   7  20   26.45    4.79
  -2   7  20   24.04    4.74
  -2   7  20   22.34    3.54
   2   8   0 1577.59   23.92
   2   8   0 1592.60   41.12
   2  -8   0 1608.72   21.46
  -2  -8   0 1620.31   22.06
   2  -8   0 1619.70   40.11
  -2  -8   0 1602.42   40.64
  -2   8   1    1.72    1.37
  -2   8   1    0.43    1.93
   2   8   1   -0.27    2.68
   2  -8  -1    1.46    0.85
   2  -8  -1    3.29    1.97
   2   8  -1   -0.21    2.05
   2  -8   1    0.76    2.11
  -2  -8  -1    4.24    2.12
  -2  -8   1    0.65    2.09
   2  -8  -1   -2.52    3.10
  -2  -8  -1    7.31    4.36
   2  -8  -1    4.90    2.28
   2  -8   1    2.69    3.19
   2   8   2  196.09    8.57
  -2   8   2  226.82    9.02
  -2  -8  -2  202.17    7.81
  -2  -8   2  204.16    8.26
   2  -8  -2  211.06    7.64
   2   8  -2  214.48   16.56
   2   8  -2  208.33   12.40
   2  -8  -2  209.68   11.32
  -2   8   2  201.94   15.23
  -2   8  -2  194.17    7.61
   2  -8   2  216.34    8.29
  -2   8  -3   42.13    3.86
  -2   8   3   41.57    4.30
   2   8   3   31.38    3.79
  -2  -8  -3   41.30    6.95
   2  -8   3   31.35    5.98
  -2  -8  -3   37.35    3.79
   2  -8   3   40.28    4.08
  -2  -8  -3   41.48    7.00
   2   8  -3   34.45    7.21
   2  -8  -3   36.70    3.31
  -2  -8   3   34.41    3.76
   2   8  -3   32.69    6.15
  -2   8   3   31.97    6.12
  -2   8  -4  117.82    6.28
   2   8  -4  108.70    4.79
   2   8   4  120.31    6.89
  -2   8   4  114.92    7.09
   2  -8   4  116.38   11.37
  -2  -8  -4  123.88   12.53
   2  -8  -4  103.49    4.98
  -2   8  -4  122.99   10.75
   2   8  -4  116.14   13.69
  -2  -8   4  108.48    6.54
   2  -8   4  111.20    6.39
  -2   8   4  113.17   10.03
  -2  -8   4  109.13    6.86
  -2  -8  -4  128.54   13.05
  -2   8  -5  332.50   10.76
   2   8   5  334.86   11.78
  -2   8   5  326.49   11.71
   2   8  -5  304.58    8.53
   2  -8   5  323.56   10.99
   2   8   5  333.28   23.00
  -2   8  -5  329.13   17.86
   2   8  -5  318.36   23.15
  -2  -8   5  305.60   12.10
  -2  -8   5  288.48   10.65
   2  -8   5  291.34   20.35
  -2  -8  -5  341.91   22.93
   2   8   6  860.00   19.67
  -2   8   6  868.19   19.70
   2   8  -6  852.00   15.27
   2   8   6  905.83   20.14
  -2   8  -6  883.21   18.38
   2  -8   6  814.48   17.45
  -2  -8   6  824.93   17.71
   2  -8   6  817.06   37.16
   2   8   6  831.81   40.19
  -2  -8   6  857.49   21.34
   2   8   7   10.11    3.01
  -2   8   7   11.44    3.03
   2   8   7    8.14    2.92
  -2  -8   7    1.88    3.08
  -2   8  -7   11.67    3.00
  -2  -8   7    8.51    2.29
   2   8  -7    8.70    2.30
   2  -8   7   11.65    2.84
   2   8   8  288.60   13.23
  -2   8   8  271.11   12.15
   2   8  -8  265.80    9.91
  -2   8  -8  281.88   11.72
  -2  -8   8  283.84   14.19
  -2  -8  -9    6.15    3.34
  -2   8   9    4.40    2.27
   2   8  -9    2.21    1.67
  -2  -8   9    7.95    4.48
  -2   8  -9    1.24    2.09
  -2   8  10  122.09    8.92
  -2  -8 -10  138.92   10.34
  -2   8 -10  124.60    8.77
  -2  -8  10  125.68   10.75
   2  -8 -11   28.39    5.63
  -2  -8 -11   33.93    5.59
  -2   8  11   25.32    4.45
  -2   8 -11   36.21    5.30
   2  -8  11   27.65    5.70
  -2  -8  11   36.72    7.08
  -2  -8 -12  547.39   21.97
  -2   8  12  498.48   18.77
  -2   8 -12  556.77   19.79
   2  -8 -12  527.98   22.17
  -2  -8  12  554.44   23.91
   2  -8  12  528.13   22.87
  -2   8  13   16.11    6.21
  -2   8  13    8.95    4.03
  -2  -8 -13   10.11    4.02
   2   8  13   12.05    5.91
   2  -8  13   11.80    4.61
  -2   8 -13   14.61    4.08
  -2  -8  13    9.83    4.16
  -2  -8 -13   16.18    4.54
   2  -8 -13   11.92    4.40
  -2  -8  13    6.68    4.32
   2   8  13   10.12    6.19
   2  -8  13   15.79    4.98
  -2   8  13    3.94    4.15
  -2   8  14   91.63   10.33
   2   8  14   74.01    9.59
   2  -8  14   87.66   10.21
  -2  -8  14   93.45   10.70
   2  -8 -14   82.65    9.37
  -2  -8 -14   90.15    9.76
  -2   8 -14   88.16    8.69
   2   8  14   82.19   11.30
  -2  -8  14   66.81    7.17
   2  -8  14   93.63   10.85
  -2  -8  14  107.44   11.68
  -2   8  14   66.65    9.56
  -2   8  15    7.29    4.42
  -2  -8  15    7.36    3.87
  -2  -8  15   12.73    5.93
   2  -8  15    3.01    3.83
   2   8  15    2.22    4.83
  -2   8  15    7.07    3.92
  -2   8  16    8.07    4.87
  -2   8  16    2.12    3.48
  -2  -8  16   -4.96    5.57
   2   8  16    1.82    4.51
   2  -8  16    9.51    4.26
  -2   8  17    8.05    4.93
   2  -8  17   -2.43    4.81
  -2  -8  17    4.66    4.10
   2   8  17    4.39    4.87
  -2   8  17    3.29    3.45
  -2  -8  18   97.53    9.05
  -2   8  18   97.34    8.74
   2  -8  18   97.77    9.51
  -2  -8  18   95.20    9.99
  -2   8  18   75.82    8.05
   2   8  18   83.21    9.32
  -2   8 -18   72.19    7.10
  -2   8  19    2.28    3.18
  -2  -8  19   -0.05    2.40
  -2   8 -19    1.58    2.15
  -2   8  19   -1.22    4.38
  -2  -8  19    0.29    2.87
   2   8  19    1.93    3.71
   2  -8  19    5.52    3.70
   2   8  20   50.24    6.07
   2  -8  20   45.81    5.00
   2   8  20   33.78    4.33
  -2  -8  20   43.24    4.68
   2   9   0 1192.74   22.01
   2  -9   0 1269.68   37.49
  -2  -9   0 1297.86   37.37
   2  -9   0 1223.25   19.62
   2   9   0 1227.28   20.59
  -2  -9   0 1196.36   20.15
   2   9   0 1234.60   37.83
   2   9   1   22.96    3.96
   2  -9  -1   29.89    6.35
   2  -9   1   30.31    3.69
   2  -9  -1   24.85    3.17
  -2  -9  -1   30.36    6.33
   2  -9  -1   32.52    3.79
  -2  -9  -1   25.17    3.38
   2  -9   1   27.80    5.60
  -2  -9   1   31.35    3.75
   2   9  -1   30.71    3.89
   2   9   2  292.09   10.79
  -2   9   2  325.53   11.44
  -2   9   2  299.99   20.08
  -2  -9  -2  309.22   10.11
   2  -9  -2  296.59    9.39
  -2  -9   2  303.62   10.57
   2  -9   2  300.46   10.25
  -2  -9   2  304.44   10.46
  -2   9   3   15.60    3.30
   2   9   3   15.30    3.11
   2  -9  -3   14.29    2.59
  -2  -9  -3   15.03    4.92
  -2   9  -3   15.45    3.06
   2   9  -3   16.23    5.94
   2  -9   3   14.53    2.96
  -2  -9   3   12.49    2.74
  -2  -9  -3   13.63    2.75
   2  -9   3   17.61    4.95
  -2   9   3   12.32    4.72
   2   9   4   76.49    5.90
  -2   9   4   87.52    6.39
  -2   9  -4   83.38    5.40
  -2  -9  -4   76.91    5.40
  -2  -9   4   75.76    5.69
   2   9  -4   84.04   11.91
   2   9   4   77.90    9.77
   2  -9   4   85.08    9.96
   2  -9   4   82.87    5.96
   2  -9  -4   73.30    4.55
  -2   9   4   75.21    8.70
  -2  -9  -4   83.59    9.98
  -2  -9  -4   78.00   10.23
   2  -9   4   76.78    9.52
  -2   9   5   10.02    2.90
   2   9   5   10.65    3.24
  -2  -9   5   15.12    3.59
   2  -9   5    4.86    2.45
   2  -9   5   14.68    5.80
  -2  -9   5   12.14    3.18
  -2   9  -5   10.67    2.74
   2   9  -5    8.06    1.94
   2   9   5   13.95    5.48
  -2  -9  -5    8.05    4.52
  -2   9   6  671.69   18.31
   2   9   6  664.24   18.06
   2   9  -6  638.67   13.52
  -2   9  -6  671.37   16.47
   2   9   6  622.56   17.78
  -2  -9   6  621.36   18.92
  -2  -9   6  583.45   16.02
   2  -9   6  630.48   16.00
  -2   9   7   12.47    3.58
   2   9   7   10.21    3.14
   2   9   7   16.11    3.50
  -2   9  -7   16.26    3.29
   2  -9   7   10.69    2.95
  -2  -9   7    8.30    2.53
   2   9  -7   11.00    2.53
  -2  -9   7   15.02    4.44
  -2   9   8  193.84   10.81
   2   9   8  196.05   10.15
   2   9   8  205.73   11.68
  -2   9  -8  201.87   10.13
   2  -9   8  190.70    9.10
  -2  -9   8  186.11   12.03
  -2   9   9    9.77    3.11
   2   9   9    8.48    2.43
  -2  -9  -9    5.40    2.62
  -2  -9   9   10.34    4.46
  -2   9  -9   11.88    3.07
  -2   9  10   21.42    4.39
  -2  -9 -10   17.35    3.99
  -2   9 -10   17.29    3.60
  -2  -9  10   15.24    5.28
  -2   9  11    1.12    2.02
  -2  -9 -11    3.39    2.92
  -2   9 -11    1.07    2.07
   2  -9  11    1.90    3.41
  -2  -9  11    2.04    3.78
  -2   9  12  246.48   15.81
  -2  -9  12  293.78   17.79
   2  -9  12  289.79   17.37
   2  -9 -12  290.76   16.68
  -2   9 -12  287.41   14.48
  -2  -9 -12  297.32   16.32
  -2   9  12  271.44   14.26
   2   9  12  272.03   18.42
  -2  -9  12  274.04   13.28
   2   9  13  134.13   12.90
  -2   9  13  112.88   11.11
  -2   9  13  141.84   12.72
   2  -9  13  154.65   13.24
  -2  -9  13  155.24   13.43
  -2   9 -13  147.75   12.65
  -2  -9 -13  160.26   12.67
  -2   9 -13  155.89   10.89
   2  -9 -13  139.58   12.04
   2   9  13  147.14   14.03
  -2  -9  13  129.11    9.59
   2  -9  13  161.46   13.88
  -2   9  13  141.19   12.88
  -2   9  14   44.74    8.23
   2   9  14   47.78    7.97
   2  -9  14   46.75    7.61
  -2  -9  14   49.15    8.19
  -2   9 -14   49.28    6.46
  -2  -9 -14   48.06    7.32
   2  -9 -14   42.92    7.36
   2  -9  14   53.02    8.60
  -2   9  14   36.68    7.00
   2   9  14   46.05    9.68
  -2  -9  14   45.98    6.45
  -2   9  15   56.27    8.82
  -2   9  15   57.78    8.86
  -2  -9  15   57.91    6.50
   2  -9  15   72.22    9.78
   2   9  15   56.96    9.77
  -2  -9  15   66.75   10.31
   2   9  15   40.20    6.81
  -2   9  16   15.33    5.04
  -2  -9  16   17.39    5.55
  -2   9  16   12.14    5.24
   2  -9  16   13.48    5.74
   2   9  16   16.29    6.38
  -2   9  17   20.55    5.65
   2  -9  17   33.19    6.81
  -2  -9  17   26.06    5.80
  -2   9  17   25.59    5.46
   2   9  17   26.04    5.95
  -2   9  18   79.28    7.43
  -2  -9  18   76.97    8.13
  -2   9  18   94.53   10.18
  -2   9  18   59.63    7.58
   2  -9  18   72.75    8.07
   2   9  18   77.75    9.20
  -2  -9  18   73.06    8.61
  -2   9 -18   54.09    6.28
  -2   9  19   44.28    4.98
  -2  -9  19   54.36    5.78
  -2   9 -19   48.15    5.10
  -2   9  19   57.70    6.85
  -2  -9  19   57.54    6.59
   2  -9  19   48.49    5.72
   2   9  19   55.70    6.66
   2   9  20    7.25    3.50
   2  -9  20    1.32    2.01
   2  10   0 2394.66   32.83
   2  10   0 2422.77   55.04
  -2 -10   0 2523.70   54.41
   2 -10   0 2383.06   29.08
  -2 -10   0 2431.45   30.05
   2 -10   0 2487.57   55.38
   2  10  -1    1.46    2.49
   2  10   1   -0.88    2.46
  -2 -10  -1   -2.45    3.32
   2  10  -1   -0.62    3.18
   2 -10   1    0.09    2.30
  -2 -10   1   -3.34    2.33
  -2 -10  -1    2.86    2.27
   2 -10  -1   -0.45    2.33
   2 -10  -1    5.00    4.02
   2 -10   1   -1.01    2.45
  -2  10   2   39.17    5.03
   2  10   2   44.34    5.00
  -2 -10  -2   43.14    8.49
   2 -10  -2   43.86    4.26
  -2 -10   2   46.76    4.63
  -2 -10  -2   43.89    4.28
   2 -10   2   40.41    4.47
  -2  10   3   14.80    3.57
   2  10   3   14.44    3.20
   2 -10   3   12.04    5.43
   2 -10   3   12.94    3.28
  -2 -10  -3   12.40    4.48
   2 -10  -3   11.70    2.80
  -2  10   3   13.92    5.04
   2  10  -3    8.84    4.78
  -2 -10  -3   14.31    3.07
  -2 -10   3   16.84    3.49
  -2  10   4  179.67    9.62
   2  10   4  154.68    8.58
  -2  10  -4  170.93    8.19
  -2 -10  -4  169.22    8.08
  -2 -10   4  166.56    8.69
   2 -10   4  160.56    8.29
   2  10  -4  183.30   17.46
  -2 -10  -4  175.81   16.29
   2 -10  -4  159.72    6.92
  -2  10   5   66.77    6.47
   2  10   5   66.81    5.96
  -2  10  -5   65.81    5.41
  -2 -10  -5   62.47   10.91
  -2 -10   5   62.19    5.45
   2 -10   5   65.92    5.67
  -2 -10   5   59.58    5.97
  -2  10   6  408.69   15.28
   2  10   6  395.66   14.54
   2  10   6  345.64   14.32
  -2  10  -6  401.75   13.44
   2 -10   6  380.08   12.89
  -2 -10   6  369.14   13.16
  -2 -10   6  386.53   15.19
   2  10   7   62.67    6.45
  -2  10   7   64.58    6.59
   2  10   7   59.83    6.30
  -2  10  -7   62.24    5.64
  -2 -10   7   52.52    6.24
   2 -10   7   62.98    5.58
  -2 -10   7   50.38    5.22
  -2  10  -8  190.08   10.18
  -2  10   8  187.76   11.10
   2  10   8  195.88   11.66
   2  10   8  182.30   10.50
   2 -10   8  175.83    9.12
  -2 -10   8  171.43   11.74
  -2  10   9   29.14    4.74
   2  10   9   30.00    4.64
  -2  10  -9   31.99    4.56
  -2 -10   9   28.18    5.72
  -2 -10 -10  110.11    9.72
  -2  10  10  100.14    8.82
  -2  10 -10  115.45    8.72
  -2 -10  10  100.70   10.00
  -2 -10 -11   60.14    7.88
  -2  10 -11   53.25    6.22
  -2  10  11   57.94    6.69
  -2 -10  11   49.92    8.28
   2 -10  11   53.64    7.81
  -2 -10 -12  321.29   17.02
  -2  10  12  302.05   18.67
  -2  10  12  335.33   18.70
  -2 -10  12  345.85   19.56
   2 -10  12  337.41   19.23
  -2  10 -12  271.54   17.75
  -2  10 -12  353.82   16.10
  -2 -10 -12  332.49   17.46
   2 -10 -12  317.75   17.84
  -2  10  12  334.84   16.27
  -2 -10  12  323.33   14.80
   2  10  12  316.52   19.94
  -2 -10  12  291.24   14.51
   2  10  13    4.02    6.26
  -2  10  13   -7.00    5.80
  -2  10  13   -1.93    4.59
  -2 -10  13    3.05    4.29
   2 -10  13   -2.81    3.94
  -2  10 -13   -2.09    2.67
  -2  10 -13    2.93    5.73
   2 -10 -13    1.48    2.67
  -2 -10 -13    7.78    4.22
  -2  10  13   -1.33    3.98
   2  10  13    1.24    4.65
  -2 -10  13    6.32    5.30
   2 -10  13   -5.04    4.72
   2  10  14   58.44    9.25
  -2  10  14   58.39    8.41
   2 -10  14   46.16    7.75
  -2 -10  14   58.09    8.49
  -2  10 -14   47.16    8.15
   2 -10 -14   55.45    7.92
  -2 -10 -14   63.92    8.40
  -2  10 -14   66.73    7.51
   2  10  14   57.52    9.60
  -2 -10  14   62.70    6.93
   2 -10  14   71.84    9.42
  -2  10  14   56.52    8.79
  -2  10  15   16.87    6.17
  -2  10  15   13.17    4.97
   2  10  15   20.60    7.45
   2 -10  15   24.03    6.52
  -2 -10  15   23.44    7.17
   2  10  15   21.47    5.99
  -2  10  16   15.95    5.38
   2 -10  16   16.38    5.47
  -2 -10  16   14.35    5.73
  -2  10  16    8.60    4.54
   2  10  16   15.62    5.45
   2  10  16   18.64    4.67
  -2  10  17    3.92    5.17
  -2  10  17   -1.25    4.05
  -2  10  17    8.19    4.71
  -2 -10  17    2.39    3.70
   2  10  17    8.96    5.40
   2 -10  17    9.52    5.00
  -2  10  18  129.67   11.44
  -2  10  18  125.62    8.72
  -2 -10  18  126.33    9.95
  -2 -10  18  137.22   10.79
   2 -10  18  124.84   10.04
   2  10  18  114.21   10.39
  -2  10  19    6.47    2.68
  -2 -10  19   -1.39    2.36
  -2  10 -19    1.16    1.85
   2  10  19    5.23    3.65
  -2  10  19    3.20    3.62
   2  10  19    2.81    3.03
   2 -10  19    3.38    2.81
  -2 -10  19    5.12    3.14
   2  11   0 1866.80   30.36
  -2 -11   0 1857.29   48.70
   2 -11   0 1859.82   26.46
   2  11   0 1811.08   48.75
  -2 -11   0 1873.36   27.48
   2 -11   0 1925.06   50.89
   2  11  -1    2.55    3.18
   2  11   1   10.11    3.88
   2 -11   1    3.81    2.55
   2 -11  -1    5.03    2.89
  -2 -11  -1   -4.34    3.62
  -2 -11  -1   -3.53    2.56
  -2 -11   1    3.44    2.80
   2  11  -1   -6.56    4.32
   2 -11   1   -0.59    2.62
   2  11   2    7.02    3.32
  -2  11   2    7.92    3.33
  -2 -11   2    6.63    2.55
   2 -11   2    7.77    3.04
   2 -11  -2    3.79    2.05
  -2 -11  -2    4.33    2.61
  -2 -11  -2    4.78    3.95
   2  11   3   27.30    4.35
  -2  11   3   29.14    4.86
  -2 -11  -3   23.69    5.95
   2 -11   3   28.33    4.14
  -2 -11   3   31.63    4.44
  -2 -11  -3   28.35    3.94
  -2  11   3   33.53    8.12
   2 -11  -3   27.75    3.46
   2  11   4  136.96    8.25
  -2  11   4  150.61    9.49
  -2 -11   4  160.76    8.99
   2 -11   4  146.97    8.36
  -2 -11  -4  151.29    8.11
   2 -11  -4  142.69    6.94
   2  11   5   11.40    3.12
  -2  11   5   11.05    4.17
  -2 -11   5   11.83    3.41
  -2  11  -5   13.16    3.05
   2 -11   5    9.11    2.95
  -2 -11   5   12.36    3.11
   2  11   6  734.15   20.57
  -2  11   6  782.49   22.05
   2  11   6  692.29   21.32
  -2  11  -6  784.31   18.98
   2 -11   6  772.64   19.15
  -2 -11   6  715.26   20.92
  -2 -11   6  746.84   19.53
   2  11   7    3.40    2.84
  -2  11   7   -0.33    2.68
   2  11   7   -2.51    3.01
  -2  11  -7    1.00    2.15
  -2 -11   7   -0.42    2.88
   2 -11   7   -0.17    2.37
  -2 -11   7    1.82    2.23
  -2  11   8  143.05   10.37
  -2  11  -8  140.99    8.99
   2  11   8  132.02   10.04
   2  11   8  132.26    9.65
   2 -11   8  131.54    8.18
  -2 -11   8  122.91   10.31
  -2  11   9  113.14    9.46
   2  11   9  114.43    9.15
  -2  11  -9  126.20    8.96
  -2 -11   9  101.20    9.70
  -2  11  10   38.71    5.89
  -2 -11 -10   47.12    6.84
  -2 -11  10   32.03    6.44
  -2  11 -10   48.81    5.88
  -2 -11 -11   -1.82    2.67
  -2  11  11    0.93    2.37
  -2  11 -11   -2.51    2.70
  -2 -11  11    2.38    4.11
   2 -11  11   -0.59    3.80
   2  11  12  176.49   14.75
  -2  11  12  146.26   13.69
  -2  11  12  181.52   14.64
  -2 -11  12  174.40   14.25
   2 -11  12  177.19   14.11
  -2  11 -12  153.90   14.04
  -2  11 -12  179.26   11.74
  -2  11  12  182.04   12.48
  -2 -11 -12  200.99   13.86
   2 -11 -12  176.83   13.12
  -2 -11  12  161.79   10.86
   2  11  12  167.38   15.01
  -2 -11  12  151.75   10.86
  -2  11  13   17.88    6.44
   2  11  13   15.83    7.07
  -2  11  13   18.11    6.76
   2 -11  13   15.43    4.99
  -2  11 -13   16.14    4.25
  -2 -11  13    9.59    4.24
  -2  11 -13   15.78    5.75
   2 -11 -13    5.22    3.24
  -2 -11 -13   19.87    4.97
  -2 -11  13   15.04    4.68
   2  11  13   13.86    6.18
  -2 -11  13   10.53    5.14
   2  11 -14   73.06   10.34
  -2  11 -14   72.09    9.44
  -2  11  14   76.76   10.04
   2  11  14   79.82   11.32
  -2 -11  14   77.15    8.10
  -2  11  14   85.93   10.72
   2 -11  14   95.78   10.81
   2  11  14   88.72   10.82
  -2  11  15   45.55    8.25
  -2  11  15   24.68    6.10
   2 -11  15   48.38    8.29
   2  11  15   30.30    7.28
  -2  11  15   34.51    7.14
  -2 -11  15   39.64    7.58
   2  11  15   40.98    9.13
  -2  11  16    5.60    3.92
  -2 -11  16   -4.71    4.59
   2 -11  16   10.27    5.35
  -2  11  16    3.48    3.79
   2  11  16    3.11    4.93
   2  11  16    3.61    4.27
  -2  11  17   54.94    7.95
  -2  11  17   47.14    6.59
   2  11  17   41.62    7.12
   2 -11  17   49.33    7.23
  -2 -11  17   59.30    8.28
  -2  11  18   90.37    9.15
  -2 -11  18   72.45    7.53
  -2  11  18   63.03    5.54
   2 -11  18   80.86    8.06
  -2 -11  18   76.50    7.99
   2  11  18   64.31    7.68
  -2 -11  19    9.87    2.86
  -2  11 -19    3.71    2.12
  -2  11  19    8.19    3.87
   2  11  19    8.70    3.96
   2  11  19    2.15    2.94
  -2 -11  19   14.28    3.74
   2 -11  19    6.30    2.81
   2  12   0  942.26   22.68
   2 -12   0  932.97   19.65
  -2 -12   0  982.75   20.83
   2  12   1  108.40    8.09
   2  12  -1  101.39    7.75
  -2 -12  -1  109.20    7.34
  -2 -12  -1   92.48   11.67
   2 -12   1  112.11    7.40
   2 -12   1  103.26   12.31
  -2 -12   1  103.38    7.22
   2 -12  -1  109.66    6.85
  -2  12   2  126.26    9.29
   2  12   2  133.35    8.78
   2 -12   2  128.21    8.22
   2 -12  -2  130.86    7.47
  -2 -12  -2  131.33    7.88
  -2 -12  -2  120.29   13.85
  -2 -12   2  135.83    8.20
   2  12   3   31.61    4.64
  -2  12   3   29.20    5.23
  -2 -12  -3   29.04    4.05
   2 -12   3   32.96    4.45
   2 -12  -3   29.36    3.78
  -2 -12   3   29.56    4.41
   2  12   4  223.26   11.15
  -2  12   4  222.50   12.20
   2 -12   4  231.94   10.60
  -2 -12   4  235.40   11.20
  -2 -12  -4  219.70   10.06
   2 -12  -4  230.41    9.13
   2  12   5    8.34    3.16
  -2  12   5    3.65    2.75
  -2 -12   5    9.01    3.30
   2 -12   5   10.06    2.94
  -2 -12   5    5.66    2.21
  -2  12   6  819.70   23.96
  -2  12  -6  810.72   20.15
   2  12   6  758.88   21.82
   2  12   6  743.86   23.52
  -2 -12   6  797.95   21.04
   2 -12   6  807.96   20.06
  -2 -12   6  778.45   22.17
   2  12   7   70.48    7.36
   2  12   7   62.33    7.15
  -2  12   7   67.86    7.32
  -2  12  -7   77.12    6.75
  -2 -12   7   62.90    6.30
   2 -12   7   69.34    6.12
  -2 -12   7   64.43    7.06
   2  12   8  173.46   11.83
  -2  12   8  178.95   11.83
   2  12   8  179.03   11.55
  -2  12  -8  190.51   10.71
   2 -12   8  179.96    9.90
  -2 -12   8  181.14   12.24
   2  12   9   55.57    6.72
  -2  12   9   60.10    7.54
  -2  12  -9   56.68    6.21
  -2 -12   9   42.21    6.77
  -2 -12 -10   42.01    6.72
  -2  12  10   34.53    6.24
  -2  12 -10   40.04    5.65
  -2 -12  10   29.74    6.07
  -2  12  11  196.96   15.21
  -2  12  11  191.55   14.88
   2 -12  11  205.96   14.61
  -2 -12  11  199.55   14.78
  -2  12 -11  174.05   15.29
  -2 -12 -11  216.34   14.00
  -2  12  11  208.34   13.71
  -2  12 -11  228.65   12.92
  -2 -12  11  199.55   11.49
  -2 -12  11  182.56   11.39
   2  12  11  179.46   15.52
  -2  12  12   97.55   11.46
   2  12  12  135.19   13.07
  -2  12  12  110.40   11.84
   2 -12  12  121.67   11.82
  -2 -12  12  121.44   12.05
  -2  12 -12  103.24   12.00
  -2  12  12  109.72   10.20
  -2 -12 -12  123.19   11.08
   2 -12 -12  134.94   11.83
  -2  12 -12  133.22   10.35
   2  12  12  113.11   13.21
  -2 -12  12  116.37    9.64
  -2 -12  12  108.12    9.15
   2  12  13    5.25    5.08
  -2  12  13    2.42    5.79
  -2  12  13    4.83    5.75
  -2 -12  13   -2.32    3.22
  -2  12 -13   -0.58    2.43
   2 -12  13   -0.94    3.09
  -2  12 -13    2.31    4.56
   2 -12 -13    0.30    2.63
  -2 -12 -13    1.98    2.51
  -2 -12  13    0.91    4.67
  -2 -12  13    2.77    2.88
   2  12  13    3.20    6.02
   2  12 -14   99.03   11.86
  -2  12 -14   89.31   10.82
  -2  12  14  114.26   11.73
   2  12  14   98.24   11.55
  -2 -12  14  116.84    9.29
   2 -12  14  127.12   12.12
   2  12  14   95.06   11.89
  -2  12 -15    8.43    4.61
  -2  12  15    8.19    4.53
   2 -12  15   12.72    5.70
   2  12  15   15.27    6.76
  -2 -12  15   13.20    6.23
   2  12  15   19.85    6.54
  -2  12  16   14.87    4.25
  -2  12  16   23.05    6.88
  -2 -12  16   23.84    5.76
   2  12  16   21.05    6.49
   2 -12  16   34.30    6.44
   2  12  16   18.94    5.68
   2  12  17    8.74    5.19
  -2 -12  17    2.30    3.73
   2 -12  17    8.44    4.24
  -2  12  17    0.99    4.73
  -2 -12  18   88.18    7.89
  -2  12  18   99.07    9.33
   2  12  18   83.13    8.29
  -2 -12  18   94.35    8.51
   2 -12  18   80.32    7.46
   2  12  18   74.11    8.34
  -2  12  19    7.67    3.35
   2 -12  19    2.60    2.47
  -2 -12  19    5.49    2.73
   2  12  19    6.75    2.81
   2  13   0  678.89   20.08
   2 -13   0  711.39   17.88
  -2 -13   0  717.42   18.54
  -2  13   1   92.44    8.40
   2  13   1  109.20    8.32
   2  13  -1  104.09    8.06
   2 -13   1  100.77    7.05
   2 -13  -1  103.22    7.07
  -2 -13   1  106.60    7.56
  -2 -13  -1  108.31    7.50
  -2  13   2  605.60   20.45
   2  13  -2  686.74   19.79
   2  13   2  618.71   18.45
   2 -13   2  613.80   17.44
  -2 -13   2  644.49   18.09
  -2 -13  -2  641.75   17.36
   2 -13  -2  610.94   16.10
   2  13   3   95.52    7.55
  -2  13   3   91.35    8.38
   2 -13  -3   95.12    6.33
  -2 -13   3   98.23    7.29
   2 -13   3  100.14    7.35
  -2 -13  -3   94.94    6.92
  -2  13   4  183.87   11.81
   2  13   4  193.48   10.69
   2 -13   4  199.54   10.45
   2 -13  -4  205.18    9.23
  -2 -13   4  212.94   10.78
  -2 -13  -4  206.29   10.02
  -2  13   5   40.19    6.17
   2  13   5   32.90    4.99
  -2 -13   5   41.26    5.16
   2 -13   5   34.08    4.64
  -2 -13   5   42.82    5.41
   2  13   6  341.41   16.65
   2  13   6  346.68   15.41
  -2  13   6  336.13   16.44
   2 -13   6  354.20   13.90
  -2 -13   6  377.51   14.87
  -2 -13   6  354.83   15.37
   2  13   7    0.02    2.94
  -2  13   7   -0.92    2.71
   2  13   7    2.87    3.36
  -2 -13   7    1.76    2.73
   2 -13   7   -1.16    2.35
  -2 -13   7   -0.21    2.12
   2  13   8  154.65   11.65
   2  13   8  156.28   11.57
  -2  13   8  157.68   11.75
  -2  13  -8  166.30   10.60
   2 -13   8  154.10    9.57
  -2 -13   8  157.15   11.73
   2  13   9  197.27   13.08
  -2  13   9  211.45   13.85
  -2  13  -9  212.55   12.21
  -2 -13   9  193.16   13.46
   2  13  10   45.66    6.68
  -2  13  10   51.67    7.09
  -2 -13 -10   57.28    7.28
  -2  13 -10   48.39    6.19
  -2 -13  10   43.83    7.05
  -2 -13 -11   14.53    4.43
  -2  13  11   21.55    7.00
  -2  13  11   13.68    5.86
  -2 -13  11   15.14    4.61
   2 -13  11   20.19    5.34
  -2  13 -11   13.23    3.34
  -2  13 -11   12.78    6.23
  -2  13  11   12.50    4.48
  -2 -13 -11   16.22    4.66
   2  13  11   15.07    5.65
  -2 -13  11   18.85    5.01
  -2 -13  11   12.78    3.16
  -2  13  12   71.19   10.27
   2  13  12   72.60    9.70
  -2  13  12   76.38   10.31
  -2  13 -12   71.91   10.62
   2  13  12   88.84   11.75
  -2 -13  12   79.81    7.95
  -2 -13  12   83.19    7.80
  -2  13 -12   92.25    8.78
   2 -13 -12   74.36    9.22
  -2 -13 -12   84.17    9.19
  -2  13  12   91.39    9.40
   2 -13  12   98.87   11.03
  -2 -13  12   80.45    9.95
  -2  13 -13   31.74    5.51
   2 -13  13   36.95    6.98
  -2 -13  13   34.83    7.29
  -2  13 -13   31.74    7.74
   2  13 -13   26.00    7.77
   2  13  13   29.89    8.16
  -2  13  13   18.88    6.43
   2  13  13   19.84    6.02
  -2 -13  13   32.56    5.84
  -2 -13  13   23.83    4.90
  -2 -13 -13   29.49    5.84
   2 -13 -13   34.99    6.39
   2  13  14   70.82   10.14
  -2  13  14   86.32   11.80
   2 -13  14   87.51    9.84
  -2 -13  14   65.61    7.34
   2  13  14   68.45   10.92
  -2  13 -14   57.14    8.84
   2  13 -14   61.27    9.40
   2  13  15    5.67    5.57
  -2  13  15    7.56    5.45
  -2 -13  15    6.26    5.09
   2 -13  15   10.91    5.20
   2  13  15   16.20    6.37
   2  13 -15    5.82    4.13
  -2  13 -15    6.43    4.44
   2  13  16    6.95    5.10
  -2  13  16   18.66    7.08
  -2 -13  16   19.56    5.52
   2 -13  16   25.74    5.85
   2  13  16   16.58    5.34
  -2  13 -16   12.14    4.38
  -2 -13  17   11.08    4.31
   2 -13  17   14.41    4.38
   2  13  17   11.57    4.74
  -2  13  17   20.91    5.68
   2  13  17   21.61    5.98
  -2 -13  18   99.05    7.79
   2  13  18   93.29    8.23
  -2  13  18  101.48    8.86
   2  13  18   75.12    8.16
  -2 -13  18  106.87    8.34
   2 -13  18   93.45    7.81
   2  13  19   -0.89    2.61
  -2  13  19    6.39    3.20
   2 -13  19    7.72    2.44
  -2 -13  19    6.52    2.36
   2  14   0  292.09   13.54
  -2 -14   0  275.22   12.24
   2 -14   0  272.18   11.73
   2  14   1   24.75    4.67
   2  14  -1   18.43    4.29
  -2  14   1   24.11    4.98
   2 -14   1   25.83    4.33
   2 -14  -1   22.38    3.80
  -2 -14   1   27.56    4.62
  -2 -14  -1   25.18    4.20
   2  14  -2  604.22   19.52
   2  14   2  593.40   18.45
  -2  14   2  569.19   20.36
   2 -14  -2  562.47   16.24
  -2 -14   2  587.61   18.05
  -2 -14  -2  594.37   17.62
   2 -14   2  579.30   17.48
  -2  14   3   46.02    6.96
   2  14   3   51.25    5.96
  -2 -14   3   44.63    5.43
  -2 -14  -3   50.34    5.27
   2 -14  -3   45.27    4.80
   2 -14   3   49.32    5.84
  -2  14   4  237.77   13.90
   2  14   4  241.85   12.35
  -2 -14  -4  241.11   11.36
  -2 -14   4  273.06   12.72
   2 -14   4  248.25   11.87
  -2 -14   4  239.09   11.53
   2 -14  -4  246.84   10.65
   2  14   5   15.66    4.13
  -2  14   5   15.50    5.09
  -2 -14   5   16.13    3.85
   2 -14   5   16.31    3.58
  -2 -14   5   15.17    3.31
  -2  14   6  247.42   14.62
   2  14   6  285.97   14.46
   2  14   6  263.00   15.65
  -2 -14   6  301.97   13.91
   2 -14   6  277.38   12.95
  -2 -14   6  275.54   13.74
   2  14   7   19.42    5.14
   2  14   7   17.30    4.43
  -2  14   7   20.65    4.77
  -2 -14   7   25.67    4.81
   2 -14   7   23.86    4.30
  -2 -14   7   24.98    4.61
   2  14   8  200.18   13.92
  -2  14   8  197.99   13.87
   2  14   8  213.51   13.88
   2 -14   8  210.90   11.54
  -2 -14   8  227.44   13.81
  -2  14   9    4.88    3.43
   2  14   9    1.47    3.15
  -2 -14   9    5.95    4.15
   2  14  10   69.67    8.61
  -2  14  10   76.11    9.34
  -2 -14 -10   77.63    8.76
  -2 -14  10   70.66    8.66
   2 -14  10   74.77    8.89
  -2  14  10   70.54    9.00
   2  14  10   62.78    9.20
  -2  14 -10   61.73   10.42
  -2  14  10   74.71   11.01
  -2 -14  10   72.31    7.37
   2  14  10   63.42    9.86
  -2 -14  10   64.40    7.16
  -2 -14 -11   23.38    5.15
  -2  14  11   19.26    5.36
   2 -14  11   28.71    5.86
  -2 -14  11   21.57    5.79
  -2 -14 -11   22.83    5.99
   2  14  11   22.17    6.64
  -2  14  11   20.22    6.83
   2  14  11   17.38    5.55
  -2  14 -11   19.34    7.55
  -2  14  11   24.41    8.44
   2  14  11   29.51    8.87
  -2 -14  11   23.27    5.42
  -2 -14  11   22.07    4.83
   2 -14 -12   88.25    9.92
  -2  14  12   87.00    9.74
  -2 -14 -12   86.54    9.15
   2 -14  12   97.97   10.65
  -2 -14  12   92.78   10.54
  -2  14  12   68.56   10.10
   2  14  12   76.79   11.11
  -2  14  12   84.07   11.73
  -2 -14  12   87.53    8.13
   2  14  12   79.86   11.60
  -2 -14  12   76.10    7.87
  -2  14 -12   88.04   12.15
   2  14  13   26.37    7.26
  -2  14  13   16.84    7.19
  -2  14  13   18.50    5.76
  -2 -14  13   19.65    4.13
   2  14  13    9.84    6.41
  -2 -14  13   28.27    6.00
  -2  14 -13   23.15    6.93
   2  14 -13    8.86    5.95
   2  14  14   88.47   11.24
  -2  14  14   91.49   11.13
   2  14  14   77.04   10.64
   2 -14  14  108.46   11.21
  -2 -14  14   85.57    7.99
   2  14 -14   70.79   10.68
  -2  14 -14   75.77    9.78
   2  14  15    5.79    4.95
  -2  14  15    7.66    6.57
   2 -14  15    2.99    3.93
  -2 -14  15    3.14    3.77
   2  14  15   10.77    6.11
  -2  14 -15    5.91    4.17
   2  14 -15   -0.96    3.98
   2  14  16   20.95    5.23
  -2  14 -16   21.74    5.08
  -2  14  16   25.02    6.32
   2  14  16   32.54    7.41
   2  14  16   22.90    5.33
  -2 -14  16   37.09    6.89
   2 -14  16   46.96    7.20
  -2  14  17    2.00    3.95
   2  14  17    8.55    5.12
   2  14  17    0.27    3.31
   2 -14  17    2.28    2.89
  -2 -14  17    7.53    4.24
  -2  14  18   39.81    4.88
   2  14  18   54.55    5.02
  -2 -14  18   61.47    5.99
  -2  14  18   51.87    6.33
   2  14  18   50.23    5.94
  -2 -14  18   50.52    5.65
   2 -14  18   60.93    6.17
   2  14  18   47.04    6.09
   2  15   0  647.23   20.64
  -2 -15   0  659.63   19.36
   2 -15   0  637.28   18.41
   2  15  -1   53.39    6.92
   2  15   1   53.73    6.46
  -2  15   1   58.62    7.07
   2 -15   1   52.49    5.89
  -2 -15   1   63.39    6.62
   2 -15  -1   57.16    5.80
  -2 -15  -1   59.86    6.22
  -2  15   2  249.57   14.36
   2  15   2  232.43   11.93
   2  15  -2  245.30   13.28
   2 -15  -2  233.62   11.19
  -2 -15   2  250.52   12.38
  -2 -15  -2  252.05   11.98
   2 -15   2  249.87   12.03
  -2  15   3   32.70    5.89
   2  15   3   28.44    4.81
   2  15  -3   28.59    5.35
  -2 -15   3   30.26    4.26
   2 -15  -3   32.89    4.60
   2 -15   3   31.55    5.13
  -2 -15   3   32.12    5.14
  -2 -15  -3   32.38    4.60
  -2  15   4  148.23   12.20
   2  15   4  160.35   10.36
  -2 -15  -4  158.33    9.75
   2 -15  -4  151.40    8.74
  -2 -15   4  179.07   10.81
   2 -15   4  170.08   10.23
  -2 -15   4  154.56    9.50
   2  15   5    6.52    3.67
  -2  15   5   11.35    4.85
   2 -15   5    8.61    3.29
  -2 -15   5    6.06    3.79
  -2 -15   5    5.31    2.63
   2  15   6  173.84   11.67
  -2  15   6  160.14   12.86
   2  15   6  169.48   13.32
  -2 -15   6  179.10   11.17
   2 -15   6  174.70   10.57
  -2 -15   6  178.12   11.22
  -2  15   7    9.05    4.22
   2  15   7    2.96    3.38
   2  15   7    4.42    2.97
  -2 -15   7    6.19    3.45
   2 -15   7    7.81    2.99
  -2 -15   7    7.73    2.98
  -2  15   8  334.36   18.64
   2  15   8  346.62   18.77
   2  15   8  370.95   18.48
  -2 -15   8  369.75   16.18
   2 -15   8  355.51   15.30
  -2 -15   8  378.40   17.90
  -2  15   9   22.02    6.18
   2  15   9   13.14    4.76
  -2 -15   9   20.62    5.53
  -2  15   9   21.55    7.23
  -2  15  -9   17.58    7.19
  -2  15   9   16.87    8.45
   2  15   9   20.80    7.04
  -2 -15 -10  119.01   10.62
  -2  15  10   95.36   10.53
   2  15  10   98.32   10.10
   2 -15  10  111.32   10.44
  -2 -15  10  106.63   10.43
  -2  15  10  102.98   11.83
  -2 -15 -10   93.24    9.53
   2  15  10   92.95   11.26
  -2  15 -10   91.06   12.28
  -2  15  10   94.82   12.23
  -2 -15  10  101.37    8.53
  -2 -15  10   95.24    8.29
   2  15  10   90.00   11.81
  -2 -15 -11    1.52    3.08
  -2  15  11    5.99    3.65
   2 -15  11    3.93    4.04
  -2 -15  11    3.04    3.13
  -2  15  11   -0.76    5.56
   2  15  11    4.10    5.23
   2  15  11    3.12    4.56
  -2  15 -11    1.97    5.70
  -2  15  11    3.27    5.30
  -2 -15  11   -3.55    4.35
   2  15  11    2.30    4.95
  -2 -15  11    3.84    2.51
  -2 -15 -12  119.79   11.06
   2 -15 -12  107.67   10.57
  -2  15  12  112.24   11.03
   2 -15  12  141.71   12.62
  -2 -15  12  120.73   11.49
   2  15  12  113.09   12.16
  -2  15  12  113.14   12.41
  -2  15  12  132.34   15.01
   2  15  12  101.66   13.28
  -2 -15  12  101.51    8.60
  -2 -15  12  112.85    9.31
  -2  15 -12  109.47   13.20
   2  15  13    3.04    5.60
  -2  15  13    0.71    5.46
  -2 -15  13    5.18    3.91
   2  15  13    6.38    6.65
  -2 -15  13    7.60    3.81
   2  15 -13   -4.28    6.49
  -2  15 -13    0.14    5.01
   2  15  14   89.97   10.66
  -2  15 -14  120.96   13.71
   2  15 -14   82.37   11.25
   2  15  14  106.06   12.04
  -2  15  14  104.40   12.02
   2 -15  14  113.76   11.09
   2  15  14   89.27   11.23
   2  15  15    6.13    4.64
   2  15 -15    4.37    4.41
  -2  15 -15    4.34    4.32
  -2  15  15   10.33    3.77
   2  15  15    6.80    5.03
  -2  15  15    1.70    5.54
  -2 -15  15    1.01    4.00
   2 -15  15   12.35    4.45
   2  15  15    5.69    4.66
   2  15  16   17.48    4.69
  -2  15 -16    5.34    3.59
   2  15 -16   15.09    5.16
   2  15  16   14.46    5.58
  -2  15  16   25.40    6.19
  -2 -15  16   20.42    5.51
   2 -15  16   16.49    4.08
   2  15  16   14.30    5.03
  -2  15  16   23.33    4.17
  -2  15  17   10.91    4.04
  -2  15  17   17.89    4.98
  -2  15  17    9.71    3.00
   2  15  17   14.45    4.61
  -2 -15  17   15.52    4.61
   2  15  17   12.19    4.45
   2 -15  17   13.20    3.72
  -2  15  18   56.41    5.40
   2  15  18   67.01    5.09
  -2 -15  18   66.83    5.50
   2  15  18   61.62    6.20
  -2  15  18   57.32    6.61
   2  15  18   57.10    5.90
   2 -15  18   51.96    5.09
  -2 -15  18   65.65    5.87
   2 -16   0  881.75   22.49
  -2 -16   0  921.93   23.53
   2  16   0  912.77   24.54
  -2  16   0  898.74   25.76
   2 -16   1   17.25    4.02
  -2 -16   1   20.80    4.60
  -2 -16  -1   20.49    4.09
   2 -16  -1   20.56    3.90
  -2  16   1   21.73    5.26
   2  16  -1   19.36    4.30
   2  16   1   20.86    4.16
   2 -16  -2  159.13    9.54
  -2 -16   2  168.31   10.66
  -2 -16  -2  150.25    9.78
   2 -16   2  156.32    9.96
   2  16  -2  148.73   11.00
   2  16   2  163.81   10.34
  -2  16   2  165.02   12.02
  -2 -16   3    6.54    2.38
  -2 -16  -3    6.81    2.61
   2 -16   3    2.85    2.65
   2 -16  -3    5.73    2.62
  -2 -16   3    4.41    3.69
  -2  16   3    1.39    3.51
   2  16   3    5.13    3.19
   2  16  -3    7.97    3.58
   2 -16  -4  120.96    8.05
  -2 -16   4  138.29    9.84
   2 -16   4  117.82    8.88
  -2 -16   4  129.21    8.84
  -2 -16  -4  127.05    9.09
   2  16   4  122.75    9.20
   2  16  -4  134.21   10.43
  -2  16   4  130.64   11.64
  -2 -16   5    0.40    2.44
   2 -16   5   -0.53    2.60
  -2 -16   5    4.34    2.96
  -2  16   5    0.97    3.50
   2  16   5    3.86    3.55
   2 -16   6  372.83   15.87
  -2 -16   6  369.44   16.38
  -2 -16   6  370.79   16.31
   2  16   6  376.86   17.26
  -2  16   6  354.64   19.22
   2  16   6  354.35   19.38
  -2 -16   7    2.01    2.65
   2 -16   7    0.34    2.63
  -2 -16   7   -1.67    2.66
  -2  16   7    3.41    3.95
   2  16   7   -2.12    3.22
   2  16   7    1.55    3.89
   2 -16   8  181.13   11.40
  -2 -16   8  188.29   12.94
  -2 -16   8  182.13   11.72
   2  16   8  164.53   13.80
   2  16   8  179.04   13.02
  -2  16   8  153.61   13.33
  -2  16   9   22.18    6.02
   2  16   9   22.33    5.98
  -2 -16  -9   26.30    5.92
  -2  16   9   29.51    7.01
  -2  16  -9   26.52    5.77
   2  16   9   23.83    7.41
  -2  16  -9   19.24    7.37
   2  16   9   34.32    8.26
  -2 -16   9   26.45    5.39
  -2 -16   9   24.47    4.78
   2  16   9   28.37    7.36
  -2  16   9   22.53    8.05
  -2 -16   9   41.90    7.06
   2  16  10  181.87   13.92
  -2  16  10  166.98   14.10
  -2 -16 -10  195.84   13.38
   2 -16  10  216.98   14.91
  -2 -16  10  214.32   14.68
  -2  16  10  203.04   15.62
   2  16  10  189.44   15.08
  -2 -16 -10  173.18   12.76
   2  16  10  178.93   16.18
  -2  16 -10  170.51   16.31
   2  16  10  185.37   16.75
  -2  16  10  188.50   16.81
   2  16  10  190.38   17.36
  -2 -16  10  185.89   11.41
  -2 -16  10  158.82   10.60
  -2  16  11   -1.34    3.04
  -2 -16 -11    1.97    2.59
   2  16  11    0.59    5.15
  -2  16  11   -3.69    5.91
  -2  16 -11   10.54    6.75
   2  16  11    6.79    4.92
   2 -16  11    5.33    3.79
  -2 -16  11    4.90    3.31
   2  16  11   13.24    6.76
  -2  16  11   -3.53    6.14
  -2 -16  11    8.10    3.23
   2  16  11   -3.13    6.16
  -2 -16  11    7.38    4.10
   2  16  12  323.67   18.69
  -2  16  12  309.61   18.65
   2  16  12  276.93   19.00
  -2  16 -12  280.26   19.77
  -2  16  12  322.26   20.65
   2  16  12  328.31   20.67
  -2 -16  12  301.33   14.36
   2  16  12  274.20   20.49
  -2 -16  12  274.84   13.82
   2  16  13   -2.51    5.01
  -2  16 -13   -9.98    5.87
   2  16 -13    1.53    5.41
  -2  16  13   -4.17    3.41
  -2  16  13    7.19    6.11
   2  16  13   -2.32    4.83
   2  16  13    0.02    5.45
  -2 -16  13    0.58    3.81
  -2 -16  13    2.74    2.48
   2  16  14   55.57    8.15
   2  16 -14   40.71    8.90
  -2  16 -14   63.96    9.38
  -2  16  14   62.30    7.19
   2  16  14   70.39    9.95
  -2  16  14   67.77   10.46
   2 -16  14   70.77    8.90
   2  16  14   53.18    9.98
   2  16  15   -3.18    4.63
   2  16 -15    4.66    4.54
  -2  16 -15    4.99    5.05
  -2  16  15    9.02    3.42
   2  16  15    6.94    4.91
  -2  16  15   -1.19    4.51
   2  16  15    3.80    5.04
  -2 -16  15    3.48    3.91
   2 -16  15    5.95    4.30
  -2  16  16   15.97    5.78
   2  16 -16    2.75    3.65
  -2  16 -16    5.67    3.65
  -2  16  16   13.56    5.61
   2  16  16    6.31    4.40
  -2  16  16   10.61    3.15
   2  16  16    8.19    4.63
   2 -16  16   13.51    4.14
  -2 -16  16    4.22    3.59
   2  16  17   14.29    3.31
  -2  16  17    5.45    3.32
   2  16  17    6.43    3.68
  -2  16  17   19.93    5.22
  -2  16  17   12.17    3.28
   2  16  17    9.15    3.19
  -2 -16  17   13.68    3.64
   2 -16  17   10.88    3.58
  -2  16  18   68.24    6.49
  -2 -16  18   61.43    5.26
  -2 -17   0  764.90   22.37
   2 -17   0  727.55   21.29
  -2  17   0  702.13   24.36
   2  17   0  745.97   22.46
  -2 -17  -1    3.62    2.55
   2 -17   1    1.30    2.75
  -2 -17   1    0.16    2.59
   2 -17  -1    4.30    3.02
  -2  17  -1   -0.21    3.47
  -2  17   1    2.08    3.61
   2  17   1    1.87    2.77
   2  17  -1    1.26    3.22
   2 -17  -2  196.05   11.14
  -2 -17  -2  197.50   11.41
  -2 -17   2  212.08   12.26
   2 -17   2  189.77   11.35
  -2  17   2  203.74   13.84
   2  17  -2  184.40   12.11
   2  17   2  206.94   11.78
  -2 -17  -3    3.69    2.83
   2 -17   3   -0.92    2.53
   2 -17  -3    2.25    2.07
  -2 -17   3    4.35    2.61
   2  17  -3    1.67    3.18
   2  17   3    1.43    3.28
  -2  17   3   -1.92    4.26
   2 -17  -4  146.00    9.43
  -2 -17   4  148.85   10.40
  -2 -17   4  151.40    9.57
  -2 -17  -4  153.13   10.28
   2 -17   4  154.08   10.61
   2  17   4  144.70   10.21
   2  17  -4  152.17   11.60
  -2  17   4  156.39   13.04
  -2 -17   5    0.91    2.08
   2 -17   5    4.56    3.09
  -2 -17   5    0.32    2.88
   2  17  -5   -1.36    2.66
   2  17   5    4.43    4.59
  -2  17   5   -0.83    4.17
  -2 -17   6  228.59   13.11
  -2 -17   6  206.82   12.29
   2 -17   6  219.57   12.66
   2  17   6  222.53   15.70
  -2  17   6  197.82   15.24
   2 -17   7  126.04    9.80
  -2 -17   7  123.78   10.05
  -2 -17   7  134.80   10.64
   2  17   7  115.03   11.72
  -2  17   7  133.05   12.84
  -2  17   8   72.03    9.80
   2  17   8   77.26    9.59
   2 -17   8   70.67    7.55
  -2 -17   8   86.26    8.35
  -2 -17   8   79.22    8.71
  -2  17   8   79.94    9.49
  -2  17   8   76.84    8.45
  -2  17  -8   72.06   10.23
   2  17  -8   74.28    8.58
  -2  17  -8   66.66   11.29
   2  17   8   76.51   11.19
  -2  17   8   70.45   10.50
   2  17   8   76.03   10.73
  -2  17   8   68.33   10.27
  -2 -17   8   90.23    8.33
  -2 -17   8   72.49    7.31
   2  17   8   65.92   10.04
  -2  17   9   -2.13    3.26
   2  17   9   -2.07    3.57
  -2 -17   9    1.60    2.92
  -2  17   9   -4.44    5.06
  -2  17  -9   -6.17    5.13
  -2  17   9    1.18    3.42
   2  17   9    5.39    6.65
  -2  17  -9    6.86    5.40
  -2  17   9    4.08    6.33
   2  17   9    0.90    5.31
  -2 -17   9    3.00    2.85
   2  17   9   -4.36    5.46
  -2 -17   9   -2.75    4.03
  -2  17  10   19.01    5.83
   2  17  10   13.53    4.61
  -2 -17 -10   22.01    4.80
   2 -17  10   18.97    4.98
  -2 -17  10   23.48    5.55
  -2  17  10   19.07    6.63
   2  17  10   28.09    7.03
  -2  17 -10   19.10    5.59
  -2  17  10   26.78    6.09
  -2  17 -10    3.19    5.47
   2  17  10   29.69    8.23
   2  17  10   29.31    7.63
  -2  17  10   22.47    7.09
  -2 -17  10   24.40    5.81
  -2 -17  10   20.01    4.62
  -2 -17 -11   21.17    5.33
  -2  17  11   17.92    5.09
   2  17  11   34.85    8.10
  -2  17  11   28.47    7.40
  -2  17  11   22.35    5.60
  -2 -17  11   16.89    4.58
   2 -17  11   15.95    4.93
  -2  17 -11   18.76    8.92
   2  17  11   26.82    8.18
   2  17  11   22.31    7.98
  -2  17  11   22.42    8.40
  -2 -17  11   22.79    5.10
  -2 -17  11   20.40    4.55
   2  17  11   25.26    8.88
   2  17  12  175.70   14.21
  -2  17  12  176.19   14.39
   2  17 -12  147.65   15.46
  -2  17 -12  161.09   15.41
   2  17  12  168.57   14.62
  -2  17  12  191.55   12.88
  -2  17  12  188.52   16.08
   2  17  12  160.72   15.82
   2  17  12  177.63   15.64
  -2 -17  12  175.97   10.69
  -2 -17  12  173.42   10.81
   2  17  13   46.60    8.51
   2  17 -13   35.67    8.17
  -2  17 -13   55.05    9.59
  -2  17  13   48.25    6.70
  -2  17  13   54.00    9.94
   2  17  13   46.59    8.59
  -2 -17  13   45.88    5.74
   2  17  13   44.91    9.11
   2  17  14   55.18    8.26
  -2  17  14   57.33    8.30
   2  17 -14   50.12    9.54
  -2  17 -14   64.43    9.11
  -2  17  14   56.83    6.88
  -2  17  14   69.91   10.15
   2  17  14   71.43    9.73
   2 -17  14   65.02    8.28
   2  17  14   64.04    9.87
   2  17  15   13.29    5.27
  -2  17  15   14.13    5.17
  -2  17 -15    8.16    4.74
   2  17 -15    3.50    4.67
  -2  17  15   12.15    3.88
   2  17  15   13.28    5.51
  -2  17  15    3.54    4.96
   2  17  15   10.86    4.98
  -2 -17  15   10.83    4.61
   2 -17  15   12.49    4.39
  -2  17  16    9.73    4.01
   2  17 -16   -0.14    3.39
  -2  17 -16    1.28    3.05
   2  17  16    4.57    2.72
  -2  17  16    5.87    2.62
   2  17  16    1.45    3.63
  -2  17  16   -0.58    4.75
   2  17  16    0.06    3.41
  -2 -17  16    1.86    2.76
   2 -17  16    2.37    2.79
  -2  17  17   -2.24    2.81
   2  17  17    1.34    2.11
  -2  17 -17   -0.11    2.04
   2  17  17   -1.26    3.49
  -2  17  17   -4.95    3.72
  -2  17  17   -2.82    2.23
   2 -17  17   -0.29    2.29
  -2 -17  17    2.04    2.52
   2  17  17    6.78    3.26
   2 -18   0  711.94   21.84
  -2 -18   0  710.56   22.54
  -2  18   0  728.87   24.81
  -2 -18  -1    8.25    3.09
   2 -18  -1    7.28    3.35
   2 -18   1   13.64    3.84
  -2 -18   1    8.11    3.07
  -2  18   1   18.39    5.12
  -2  18  -1    5.36    3.50
   2 -18   2  222.82   12.69
   2 -18  -2  206.72   11.85
  -2 -18   2  223.43   12.83
  -2 -18  -2  223.91   12.74
  -2  18  -2  205.39   13.20
  -2  18   2  239.44   15.52
   2 -18   3    0.13    2.96
   2 -18  -3    2.39    2.78
  -2 -18   3   -2.21    3.09
  -2 -18  -3    2.63    3.19
  -2  18   3   -2.20    4.86
  -2 -18   4  120.08    9.81
   2 -18  -4   99.62    8.17
   2 -18   4  107.63    9.32
  -2 -18  -4  111.44    9.14
  -2  18   4  113.93   11.38
   2  18  -4  102.89    9.85
  -2 -18   5   33.62    5.32
   2 -18   5   34.00    5.82
  -2 -18   5   40.44    6.00
   2  18   5   30.00    7.00
  -2  18   5   39.69    7.64
   2  18  -5   32.82    6.31
   2 -18   6  186.23   12.14
  -2 -18   6  178.19   11.99
  -2 -18   6  176.48   11.58
   2  18   6  174.39   14.41
  -2  18   6  179.29   14.66
   2  18  -6  184.49   13.64
  -2  18   7   -0.09    4.41
   2  18   7   -4.64    4.60
  -2  18   7   -1.63    4.17
  -2  18   7   -1.10    5.73
  -2  18  -7    0.14    3.89
   2  18  -7    1.24    4.19
  -2  18   7    0.22    3.79
  -2 -18   7   -0.64    2.57
   2 -18   7   -2.47    2.59
  -2 -18   7   -0.36    2.58
  -2  18  -7   -3.58    5.00
   2  18   7    5.01    5.97
  -2  18   7    4.21    5.51
  -2  18   7   -4.27    5.57
  -2 -18   7   -1.65    4.02
  -2 -18   7    0.85    2.38
   2  18   7   -7.19    6.15
  -2  18   8   38.80    8.01
   2  18   8   54.59    8.86
   2 -18   8   52.65    6.92
  -2 -18   8   48.54    6.66
  -2 -18   8   57.30    7.19
  -2  18   8   45.38    7.84
  -2  18   8   37.15    6.80
   2  18  -8   45.75    7.60
  -2  18   8   47.77    7.28
  -2  18  -8   52.18    7.61
   2  18   8   46.76    8.54
  -2  18   8   39.64    8.12
  -2  18  -8   40.18    9.09
  -2  18   8   52.91   10.00
  -2 -18   8   44.38    5.87
   2  18   8   47.22    9.69
  -2 -18   8   49.09    6.52
   2  18   9   41.47    7.48
  -2  18   9   48.96    8.74
   2 -18   9   51.75    7.11
  -2 -18   9   42.41    6.27
  -2  18   9   49.73    8.32
  -2  18   9   51.19    8.62
   2  18   9   50.32    8.35
  -2  18  -9   46.21    8.14
  -2  18   9   37.18    6.25
  -2  18  -9   32.93    8.04
   2  18   9   46.51    9.15
  -2  18   9   46.46   10.14
   2  18   9   30.22    8.16
  -2 -18   9   35.94    6.20
  -2 -18   9   42.93    5.78
   2  18   9   47.60    9.48
  -2  18  10   -2.45    3.65
   2  18  10    4.08    4.01
  -2 -18 -10    0.61    2.61
   2 -18  10    7.23    4.44
  -2 -18  10   11.47    5.22
  -2  18  10    0.28    6.16
   2  18  10    5.39    5.03
  -2  18  10   -1.66    4.70
  -2  18 -10    2.54    4.06
  -2  18 -10    0.17    5.91
   2  18  10   -2.11    4.85
  -2  18  10    1.31    4.18
   2  18  10    7.92    6.12
  -2  18  10    8.71    5.69
  -2 -18  10   -0.31    4.04
  -2 -18  10    3.05    3.01
   2  18  10    3.87    5.99
   2  18  11   24.70    6.72
  -2  18  11   21.53    7.06
  -2  18  11   18.27    5.61
  -2  18 -11   19.30    7.61
   2  18  11   15.22    6.33
  -2  18  11   15.33    4.42
   2  18  11   19.38    6.24
  -2  18  11   28.91    8.60
  -2 -18  11   20.64    4.56
  -2 -18  11   22.73    5.47
   2  18  11   17.87    6.64
   2  18  12  161.59   13.23
  -2  18  12  174.63   14.42
   2  18  12  149.83   13.91
   2  18 -12  144.00   14.82
  -2  18 -12  152.69   15.04
  -2  18  12  170.46   12.00
   2  18  12  146.28   15.26
   2  18  12  170.64   14.58
  -2  18  12  158.65   15.16
  -2 -18  12  162.22   10.46
  -2 -18  12  156.45   10.22
  -2  18  13    6.36    5.69
   2  18  13   19.59    7.48
   2  18 -13   17.41    6.87
  -2  18 -13   22.95    7.20
  -2  18  13   13.42    4.29
   2  18  13   12.81    5.88
  -2  18  13   13.36    6.92
  -2 -18  13   14.96    3.88
   2  18  13   10.95    5.97
  -2  18  14   22.35    6.79
   2  18  14   31.57    7.17
  -2  18 -14   34.50    7.65
   2  18 -14   24.94    7.19
  -2  18  14   34.49    5.36
   2  18  14   31.02    6.99
  -2  18  14   24.82    6.81
   2  18  14   22.74    6.47
   2 -18  14   29.97    5.54
  -2  18  15   -6.20    5.11
   2  18  15    3.87    3.70
  -2  18 -15   -3.96    3.96
   2  18 -15   -2.96    4.08
  -2  18  15   -1.06    2.50
   2  18  15    1.84    3.09
   2  18  15    0.17    4.48
  -2  18  15   -4.46    5.03
  -2 -18  15    2.37    3.19
   2 -18  15    3.78    3.51
   2  18  15   11.48    5.01
  -2  18  16    2.33    4.03
  -2  18  16    3.49    2.14
   2  18  16    1.77    2.40
  -2  18  16    1.29    3.95
   2  18  16    2.70    4.05
   2 -18  16    1.68    2.26
   2  18  16    4.22    3.16
  -2 -18  16    3.46    2.72
   2  18 -16   -0.85    3.03
  -2  18 -16    5.13    3.25
   2  18  17   11.46    2.62
  -2  18  17   11.82    3.54
   2 -18  17   10.20    2.54
  -2 -18  17   10.73    2.97
  -2  19   0  403.27   19.28
   2 -19   0  412.57   17.40
  -2 -19   0  426.50   18.05
  -2  19  -1    0.15    2.95
  -2  19   1    0.43    3.77
   2 -19   1   -1.34    2.66
   2 -19  -1    2.26    2.78
  -2 -19   1   -0.21    3.14
  -2 -19  -1    0.55    2.88
  -2  19  -2  191.14   13.11
  -2  19   2  218.07   15.52
   2 -19   2  224.15   13.16
   2 -19  -2  206.10   12.29
  -2 -19   2  228.32   13.61
  -2 -19  -2  220.20   12.97
  -2  19   3   11.90    5.14
   2 -19  -3    7.50    3.21
   2 -19   3    7.33    3.35
  -2 -19   3    7.95    3.69
  -2 -19  -3    6.87    3.22
  -2  19   4   26.33    6.41
  -2 -19  -4   29.57    5.08
   2 -19   4   34.07    5.90
  -2 -19   4   24.84    5.28
  -2  19   5    8.00    4.96
  -2 -19   5    7.15    2.63
   2 -19   5   14.49    4.60
  -2  19   5   16.84    6.30
   2  19   5    9.66    6.62
  -2 -19   5   15.70    5.79
  -2  19   5    3.04    4.24
   2  19   5    3.84    4.37
   2  19   6  354.19   20.54
  -2  19   6  374.26   21.33
  -2  19   6  327.07   19.70
  -2  19   6  319.86   17.07
  -2  19   6  293.91   16.14
   2  19  -6  327.02   18.25
   2  19   6  336.86   17.10
  -2  19  -6  328.46   17.46
   2 -19   6  355.09   17.21
  -2 -19   6  371.71   17.55
  -2 -19   6  360.39   16.49
   2  19   6  317.48   20.49
  -2  19  -6  337.50   21.67
  -2  19   6  323.21   21.12
  -2  19   6  323.36   20.69
   2  19   6  302.38   21.28
  -2 -19   6  332.98   15.11
   2  19   7   50.04    8.18
  -2  19   7   56.08    9.55
  -2 -19   7   50.41    7.18
   2 -19   7   49.01    6.84
  -2 -19   7   52.81    6.90
  -2  19   7   52.63    7.60
   2  19   7   42.16    7.71
  -2  19   7   42.64    8.05
  -2  19   7   46.91    7.62
   2  19  -7   52.63    8.26
  -2  19  -7   37.51    6.94
  -2  19   7   54.74   10.36
  -2  19  -7   36.81    8.46
   2  19   7   32.87    7.96
  -2  19   7   48.26    9.88
   2  19   7   49.37    9.98
  -2 -19   7   43.81    6.06
  -2 -19   7   48.51    6.25
  -2  19   8   25.40    6.71
   2  19   8   12.51    4.01
  -2 -19   8   11.04    3.20
  -2 -19   8   13.97    4.51
   2 -19   8   25.69    5.42
  -2  19   8   14.83    5.15
   2  19   8   23.68    6.87
  -2  19   8    6.73    5.79
  -2  19  -8   14.56    6.24
  -2  19   8   21.51    5.47
   2  19  -8   27.09    7.48
  -2  19  -8   15.58    4.80
  -2  19  -8   10.88    5.73
  -2  19   8   11.92    6.72
   2  19   8   12.98    6.53
  -2  19   8   15.33    6.74
  -2 -19   8   16.35    4.60
  -2 -19   8   15.38    3.82
   2  19   8    9.11    5.98
  -2  19   9   22.84    6.65
   2  19   9   10.10    4.84
   2 -19   9   15.96    4.73
  -2 -19   9   13.96    4.52
  -2  19   9   14.65    6.94
  -2  19   9   10.89    4.68
   2  19   9   14.06    5.84
  -2  19  -9   21.46    6.51
  -2  19   9   10.51    5.08
   2  19   9   15.06    6.32
  -2  19  -9    6.50    5.61
  -2  19   9   20.24    7.04
   2  19   9   12.32    7.21
  -2  19   9   17.48    8.70
  -2 -19   9   12.05    4.56
   2  19   9   15.81    7.19
  -2 -19   9   13.37    3.52
  -2  19  10    9.81    4.76
  -2  19  10   20.51    7.00
   2  19  10   11.32    5.00
  -2  19 -10   19.11    6.94
   2  19  10   15.62    6.79
  -2  19 -10    5.47    5.88
  -2  19  10   10.88    4.45
   2  19  10   16.04    5.63
  -2  19  10    8.31    6.26
   2  19  10    3.91    5.01
  -2 -19  10   10.22    4.63
  -2 -19  10   15.38    3.93
   2  19  11    4.95    4.40
  -2  19  11    5.49    5.58
  -2  19  11    5.97    4.89
   2  19  11    3.62    4.97
  -2  19 -11   -0.89    5.35
   2  19  11   -1.23    5.41
  -2  19  11    4.85    6.70
  -2 -19  11    2.58    2.86
  -2 -19  11    3.07    4.16
   2  19  11    7.65    5.67
  -2  19  12  156.64   14.37
   2  19  12  143.62   11.84
  -2  19 -12  135.68   11.45
  -2  19 -12  145.96   14.08
   2  19  12  146.69   13.18
   2  19 -12  130.38   13.75
  -2  19  12  160.10   11.63
   2  19  12  155.50   13.92
   2  19  12  149.01   14.96
  -2  19  12  158.22   15.26
  -2 -19  12  147.62    9.36
  -2  19  13   36.32    7.23
   2  19  13   25.17    6.57
   2  19 -13   26.25    7.12
  -2  19 -13   32.26    7.82
  -2  19  13   28.57    4.76
   2  19  13   28.77    5.93
   2  19  13   43.05    8.36
  -2  19  13   36.29    8.42
  -2 -19  13   29.62    4.34
   2  19  13   26.48    6.71
   2  19  14   30.66    6.92
  -2  19  14   36.90    6.99
  -2  19 -14   30.90    6.94
   2  19 -14   25.17    6.40
   2  19  14   29.21    4.92
  -2  19  14   26.39    4.54
   2  19  14   25.54    6.68
  -2  19  14   35.37    7.46
   2 -19  14   38.58    6.02
   2  19  14   31.87    6.63
  -2  19  15   -0.34    4.16
  -2  19 -15    5.01    4.01
   2  19 -15    8.53    4.68
  -2  19  15    4.45    2.68
   2  19  15    2.70    3.25
  -2  19  15   12.64    5.62
   2  19  15    9.44    5.22
   2  19  15   -2.68    3.44
   2 -19  15    8.61    3.65
  -2 -19  15   -0.69    3.14
  -2  19  16   -1.60    2.97
  -2  19  16    2.23    1.86
   2  19  16    3.90    2.47
  -2  19 -16    0.40    2.55
   2  19 -16   -1.37    2.86
  -2  19  16    4.82    4.28
   2  19  16    3.29    3.58
   2 -19  16    0.73    2.30
  -2 -19  16    5.66    2.46
  -2  20   0  284.14   17.05
  -2 -20   0  292.43   15.58
   2 -20   0  303.83   15.56
  -2  20  -1    6.38    4.49
  -2  20   1   -5.20    3.72
   2 -20   1    0.39    2.88
   2 -20  -1    3.07    3.78
  -2 -20   1   -0.67    2.89
  -2 -20  -1    1.48    2.94
  -2  20   2  101.84   10.62
  -2 -20  -2  105.71    9.46
   2 -20   2  105.17    9.48
   2 -20  -2  108.91    9.33
  -2 -20   2  116.63   10.26
  -2  20   3    1.72    3.49
   2  20  -3    3.75    4.59
  -2  20  -3    9.48    5.33
  -2 -20   3    4.79    3.63
   2 -20   3    4.23    3.54
   2 -20  -3    6.20    3.31
  -2 -20  -3    0.42    2.43
   2  20   3   14.70    6.88
  -2 -20   3    4.12    4.63
  -2  20   3    5.38    5.54
  -2  20   3    3.59    3.46
   2  20   4   41.00    7.93
  -2  20   4   49.66    8.31
  -2 -20   4   43.84    6.93
  -2  20   4   46.79    8.88
  -2  20  -4   38.01    6.79
   2  20   4   41.86    7.12
  -2  20   4   30.55    6.13
   2  20  -4   40.64    7.36
  -2  20  -4   55.78    7.98
   2 -20   4   46.95    6.92
  -2 -20   4   51.09    7.62
   2  20   4   37.10    8.02
  -2  20   4   42.94    8.75
  -2  20   4   16.66    8.63
  -2 -20   4   38.73    5.30
   2  20   5   58.74    9.13
  -2  20   5   43.30    7.47
  -2  20   5   47.55    9.33
  -2 -20   5   49.30    7.33
   2  20  -5   56.11    8.26
  -2  20  -5   46.19    7.86
   2  20   5   57.61    8.30
  -2  20   5   49.76    7.41
   2 -20   5   53.75    7.28
  -2 -20   5   58.57    7.52
   2  20   5   50.20    9.39
  -2  20   5   66.75   10.41
  -2  20  -5   35.62    7.60
  -2  20   5   29.17   10.22
  -2 -20   5   49.35    6.18
  -2  20   6  537.01   25.69
   2  20   6  556.51   25.82
  -2  20   6  480.48   20.64
  -2  20   6  463.45   23.69
   2  20   6  490.84   20.63
   2  20  -6  465.43   21.56
  -2  20  -6  462.02   21.08
   2  20   6  477.71   20.50
  -2  20   6  446.88   19.91
   2 -20   6  533.87   21.54
  -2 -20   6  532.00   21.60
  -2  20   6  508.09   26.52
  -2  20  -6  432.79   23.86
   2  20   6  513.59   26.68
  -2  20   6  484.56   25.18
  -2 -20   6  508.32   18.57
  -2  20   7    5.83    4.97
   2  20   7   19.21    6.41
  -2 -20   7    8.99    3.53
   2 -20   7    7.56    3.82
  -2  20   7    5.59    4.52
  -2  20   7    4.85    5.95
   2  20   7    2.32    4.40
  -2  20  -7   19.82    5.95
   2  20   7   19.49    5.52
  -2  20   7    7.37    3.87
   2  20  -7   11.93    5.65
  -2  20   7    5.88    5.12
   2  20   7    4.78    5.07
  -2  20  -7    9.79    6.65
  -2  20   7    6.84    6.01
  -2 -20   7   10.79    3.73
  -2 -20   7   12.32    4.36
  -2  20   8   59.74    9.16
   2  20   8   56.34    9.30
  -2 -20   8   59.03    7.24
   2 -20   8   50.12    7.52
   2 -20   8   53.13    7.34
  -2  20   8   50.46    8.14
   2  20   8   45.61    7.74
  -2  20   8   55.54    9.60
  -2  20  -8   61.32    9.46
  -2  20  -8   45.89    7.09
   2  20  -8   48.59    7.65
   2  20   8   51.08    7.90
  -2  20   8   44.65    6.67
   2  20   8   64.49   11.02
  -2  20  -8   52.18    9.77
  -2  20   8   42.10    8.68
  -2  20   8   54.92   11.18
  -2 -20   8   52.40    6.45
  -2 -20   8   54.09    6.41
   2  20   8   45.33    9.41
  -2  20   9   35.78    8.62
  -2  20   9   34.73    6.57
   2  20   9   37.37    7.50
  -2  20  -9   31.20    7.11
  -2  20   9   21.12    5.08
   2  20   9   31.68    6.27
   2  20   9   27.50    7.66
  -2  20   9   29.83    8.36
  -2  20  -9   29.55    8.22
  -2  20   9   12.52    6.57
  -2 -20   9   25.63    4.61
  -2 -20   9   27.12    5.53
   2  20   9   24.65    7.80
   2  20  10   37.01    6.97
  -2  20  10   49.99    9.25
  -2  20 -10   54.28    7.97
  -2  20  10   55.28    7.46
   2  20  10   54.53    7.33
   2  20  10   51.85    9.31
  -2  20 -10   57.59   10.36
   2  20  10   46.40    8.44
  -2  20  10   48.61    9.85
  -2 -20  10   55.67    6.74
  -2 -20  10   57.01    6.63
   2  20  10   48.65    9.08
   2  20  11   70.88    9.04
  -2  20  11   60.19   10.32
  -2  20 -11   63.42    8.37
  -2  20 -11   62.44    9.12
  -2  20  11   73.74    8.41
   2  20  11   71.21    8.56
   2  20  11   69.01   10.73
  -2  20 -11   68.62   10.53
   2  20 -11   41.98    9.67
  -2  20  11   59.58   10.12
   2  20  11   68.33    9.40
   2  20  11   71.56   11.47
  -2 -20  11   65.68    6.59
  -2  20  12  152.43   12.80
   2  20  12  152.45   12.31
  -2  20 -12  157.83   11.84
   2  20 -12  152.51   14.45
  -2  20 -12  148.61   14.07
   2  20  12  148.17   13.22
   2  20  12  184.72   12.40
  -2  20  12  182.42   12.08
   2  20  12  173.60   15.69
   2  20  12  156.02   13.53
  -2  20  12  165.52   14.87
  -2 -20  12  168.52    9.58
  -2  20  13    9.97    5.24
   2  20  13   10.97    5.06
  -2  20 -13    2.28    4.65
   2  20 -13    5.95    5.59
   2  20  13    2.26    3.44
  -2  20  13    2.55    3.36
   2  20  13    1.92    5.34
  -2  20  13    4.71    5.25
   2  20  13    6.51    4.71
   2  20  14   31.10    5.92
  -2  20  14   31.97    6.36
  -2  20 -14   36.69    6.68
   2  20 -14   32.26    6.33
   2  20  14   33.70    5.22
  -2  20  14   31.03    4.47
   2  20  14   30.06    6.52
  -2  20  14   24.25    6.43
   2 -20  14   40.22    5.64
  -2  20  15   -2.85    3.37
   2  20  15    0.85    2.53
  -2  20  15   -1.57    2.29
  -2  20  15    7.05    4.94
   2  20  15    5.35    3.89
   2 -20  15    2.11    2.75
  -2 -20  15    3.06    2.68
   2  20 -15    2.52    4.00
  -2  20 -15    6.55    3.50
   2  20  16    2.29    1.84
  -2  20 -16    0.93    2.24
   2  20 -16    0.38    2.32
  -2  20  16   -1.64    3.19
  -2  20  16    7.01    2.49
  -2 -20  16    1.97    2.36
  -2  21   0  208.69   14.01
   2  21   0  206.01   13.65
   2  21   0  200.33   13.28
  -2  21   0  215.62   13.98
   2 -21   0  247.08   14.50
  -2 -21   0  240.70   14.42
   2  21   0  196.35   16.87
  -2  21   0  203.74   15.34
  -2 -21   0  214.99   13.04
  -2  21  -1    8.18    4.31
  -2  21   1    0.38    4.66
   2  21  -1    8.93    5.63
   2  21   1    5.68    3.95
  -2  21   1    0.92    3.90
  -2  21  -1    5.41    3.94
   2  21   1   13.18    5.45
   2 -21   1    6.63    3.59
  -2 -21   1    6.00    3.05
   2 -21  -1    3.98    3.59
  -2 -21  -1    7.03    3.87
  -2  21   1    2.88    5.16
   2  21  -1    3.29    5.26
   2  21   1   21.97    8.07
  -2  21   1    7.35    3.92
  -2  21  -1    6.61    3.64
   2 -21   1   11.36    4.47
  -2 -21   1   11.05    4.64
  -2 -21  -1    5.40    3.74
   2  21  -2  179.14   13.24
  -2  21  -2  131.24   12.05
  -2  21  -2  131.01   11.50
   2  21   2  121.17   10.83
  -2  21   2  126.16   10.93
  -2 -21   2  144.98   11.44
   2 -21   2  139.20   11.23
   2 -21  -2  140.94   10.72
  -2 -21  -2  144.12   11.33
   2  21   2  142.34   14.43
  -2  21   2  145.75   14.97
   2  21  -2  148.62   14.63
  -2  21   2  134.05   12.12
  -2 -21   2  146.47   10.76
  -2 -21   3   -0.64    3.92
  -2  21   3    6.95    6.04
  -2  21  -3    8.56    4.72
  -2  21  -3    7.54    5.85
  -2  21   3    5.92    3.83
   2  21  -3    2.94    4.90
   2  21   3    0.60    3.71
  -2 -21   3    4.17    2.96
   2 -21   3    5.23    3.92
   2 -21  -3    5.21    3.56
  -2 -21  -3    4.53    2.99
  -2  21   3    1.52    5.22
   2  21   3    2.57    5.09
   2  21   3   11.06    5.04
  -2  21   3    1.15    3.49
  -2 -21   3    0.02    2.57
  -2 -21   4   11.38    4.40
  -2  21   4   10.04    5.91
   2  21   4   22.13    6.02
   2  21  -4   21.99    7.16
  -2  21  -4   21.36    6.09
  -2  21   4   16.06    4.77
   2 -21   4   20.12    5.14
  -2 -21   4   23.43    5.24
  -2  21   4   21.53    7.52
   2  21   4   16.34    6.34
  -2 -21   4   16.86    4.01
   2  21   4   15.66    5.46
  -2  21   4   21.78    5.60
   2  21   5    2.11    4.43
  -2  21   5   -2.17    3.65
  -2  21   5    0.15    6.22
  -2  21  -5    0.08    3.97
   2  21   5    0.90    3.88
   2  21  -5    1.19    4.54
  -2  21   5   -1.91    3.95
   2 -21   5   -2.44    3.17
  -2 -21   5   -0.28    2.79
  -2  21  -5   -2.64    4.90
  -2  21   5   -8.58    5.63
   2  21   5   -2.21    6.09
  -2  21   5    2.71    6.82
  -2 -21   5   -4.50    2.89
   2  21   6  456.24   23.56
  -2  21   6  494.91   25.08
  -2  21   6  448.57   23.99
   2  21   6  466.03   19.92
   2  21   6  422.17   19.62
  -2  21   6  446.44   20.24
   2  21  -6  430.22   21.00
  -2  21  -6  420.25   20.50
  -2 -21   6  477.93   20.81
   2 -21   6  497.98   21.13
  -2  21  -6  407.09   22.73
  -2  21   6  477.78   26.38
   2  21   6  466.62   25.82
  -2  21   6  384.66   23.55
  -2 -21   6  460.71   17.66
   2  21   7   14.31    5.32
  -2  21   7   15.79    5.50
   2 -21   7   15.15    4.30
  -2 -21   7   18.93    4.55
  -2  21   7   19.39    6.98
   2  21   7   11.74    4.43
  -2  21   7   14.09    5.07
   2  21  -7   17.26    5.33
  -2  21   7   18.06    5.06
   2  21   7   12.89    5.23
  -2  21  -7   23.77    6.10
   2  21   7   14.74    6.70
  -2  21   7   11.98    6.57
  -2  21  -7   16.88    6.26
  -2  21   7   16.36    7.29
  -2 -21   7   17.24    4.01
  -2  21   8   82.79   11.10
   2  21   8   84.50    9.01
  -2  21  -8   90.39   11.30
  -2  21   8   86.19    8.98
  -2  21  -8   83.30    9.38
   2  21   8  101.48   10.44
   2  21   8   88.41   11.92
  -2  21  -8   79.36   11.74
  -2  21   8   84.85   11.66
  -2  21   8   81.67   10.86
  -2 -21   8   93.28    8.15
  -2 -21   8   83.01    7.29
  -2  21   9   55.24   10.24
   2  21   9   38.33    7.13
  -2  21  -9   49.67    8.61
   2  21   9   51.63    7.50
  -2  21   9   54.24    8.04
   2  21   9   43.74    9.28
  -2  21  -9   25.73    8.67
  -2  21   9   48.42    8.62
  -2  21   9   55.74   10.09
  -2 -21   9   58.16    6.30
  -2 -21   9   48.10    6.43
  -2  21  10    6.12    6.03
   2  21  10    1.82    4.41
  -2  21 -10    5.13    4.12
  -2  21  10    0.92    3.56
   2  21  10   -4.53    3.94
   2  21  10    7.38    5.80
  -2  21 -10   -1.78    4.94
   2  21 -10    1.18    5.27
  -2  21  10    3.23    5.71
  -2 -21  10    7.49    3.08
   2  21  11    3.19    5.21
  -2  21  11    2.94    6.73
  -2  21 -11    2.38    4.21
  -2  21 -11    1.87    3.86
  -2  21  11   11.12    5.22
   2  21  11    4.03    4.94
  -2  21 -11    5.57    6.03
   2  21 -11    9.26    6.24
   2  21  11    6.21    5.52
  -2  21  11    7.56    6.41
   2  21  11    1.43    5.07
  -2 -21  11   -1.39    2.48
  -2  21  12   98.99   10.54
   2  21  12   95.40    9.16
  -2  21 -12   93.35    9.07
   2  21 -12   90.21   10.85
  -2  21 -12   93.49   11.08
   2  21  12  102.91   11.02
   2  21  12  111.25    9.95
  -2  21  12  108.78    9.11
  -2  21  12   99.72   10.99
   2  21  12  104.77   10.51
  -2 -21  12  100.64    7.17
   2  21  13   13.99    5.35
  -2  21  13   26.69    6.65
  -2  21 -13   14.98    4.33
   2  21 -13   20.81    6.07
  -2  21  13   17.08    4.05
   2  21  13   27.84    5.19
  -2  21  13   22.51    7.08
   2  21  13   18.82    5.19
   2 -21  13   24.50    4.76
  -2  21  14   16.86    4.80
   2  21 -14   19.89    5.68
  -2  21 -14    6.88    4.15
  -2  21  14   11.58    3.27
   2  21  14    8.88    2.99
   2  21  14    9.22    4.25
  -2  21  14   16.41    5.62
   2 -21  14   14.82    3.68
  -2  21  15    2.96    2.87
   2  21  15   -0.81    2.33
  -2  21  15   -0.88    1.67
   2  21 -15    3.79    2.81
  -2  21 -15   -1.30    2.68
   2  21  15   -3.47    3.83
  -2  21  15    2.87    3.74
   2 -21  15    0.04    2.04
  -2 -21  15    0.97    2.32
   2  22   0  108.14   10.16
  -2  22   0  124.73   11.56
  -2  22   0  120.26   10.94
   2  22   0  116.88   10.90
  -2 -22   0  121.37   10.01
   2  22   0   95.28   12.07
  -2  22   0  111.04   11.31
   2 -22   0  118.35   10.38
  -2 -22   0  132.97   11.18
   2  22  -1    3.15    4.34
  -2  22   1    3.84    4.29
  -2  22   1    1.13    4.31
   2  22   1    4.54    4.51
   2  22   1    1.44    4.60
  -2  22  -1    1.87    4.44
  -2  22  -1    0.38    3.76
  -2 -22   1   -1.45    4.44
   2 -22   1   -0.01    3.49
  -2 -22  -1   -2.34    3.84
   2  22  -1  -10.84    6.16
   2  22   1    0.78    5.80
  -2  22   1   -0.70    3.36
   2 -22   1    2.75    3.53
   2 -22  -1    6.08    3.57
  -2 -22  -1   -2.01    2.87
  -2 -22   1    2.24    3.34
  -2 -22  -2  251.99   14.91
  -2 -22   2  250.52   15.48
   2 -22   2  250.80   15.09
   2 -22  -2  249.18   14.53
  -2  22  -2  244.55   15.71
   2  22   2  213.31   14.03
   2  22  -2  211.55   14.34
   2  22   2  238.47   14.73
  -2  22   2  224.90   14.60
  -2  22  -2  227.75   15.00
  -2 -22  -2  257.66   13.98
  -2 -22   2  238.62   13.76
  -2  22   2  267.17   20.08
   2  22   2  245.66   18.84
  -2  22   2  229.77   16.21
  -2 -22   2  240.19   12.49
  -2 -22   3    1.68    3.41
   2 -22  -3    3.57    2.88
   2 -22   3   -0.20    3.02
   2  22   3    4.49    4.36
  -2  22   3   -1.95    3.96
   2  22  -3    3.29    4.48
  -2  22  -3   -5.22    4.38
   2  22   3    1.32    4.29
  -2 -22   3    6.91    4.29
   2  22   3   13.24    7.17
  -2  22   3    4.52    5.51
  -2  22   3   -2.54    3.95
   2  22   3    4.84    3.93
  -2 -22   3    0.01    2.49
   2 -22   4   85.22    9.38
  -2 -22   4   83.59    9.05
   2  22   4   68.61    8.24
  -2  22  -4   69.74    8.46
  -2  22   4   78.03    9.30
   2  22  -4   63.82    9.07
   2  22   4   70.26    8.53
  -2 -22   4   66.20    8.12
  -2  22   4   61.05    9.71
   2  22   4   67.35   11.30
  -2  22   4   83.87   11.97
   2  22   4   78.94   10.28
  -2  22   4   74.02    9.97
  -2 -22   4   78.68    7.78
  -2 -22   5   94.67    9.54
   2 -22   5   92.60    9.73
  -2  22  -5   88.85   10.16
   2  22   5   85.34    9.15
  -2  22   5   84.06    9.28
   2  22  -5   85.71   10.14
  -2  22   5   93.71   11.43
  -2  22   5  104.20   12.89
   2  22   5   91.35   12.62
  -2  22  -5   94.54   11.37
   2  22   5   84.36   10.31
  -2  22   5   93.65   11.04
  -2 -22   5   90.89    8.01
   2 -22   6  317.66   17.18
  -2 -22   6  327.35   17.13
  -2  22   6  280.45   18.67
  -2  22   6  292.06   16.47
  -2  22  -6  283.46   16.77
   2  22   6  279.79   16.13
   2  22  -6  302.71   17.67
   2  22   6  294.71   21.10
  -2  22  -6  276.88   18.30
  -2  22   6  328.73   21.85
  -2 -22   6  313.15   14.47
   2  22   6  305.04   19.23
  -2  22   6  315.53   19.74
   2  22   7    7.22    4.33
  -2  22   7   -0.71    5.09
  -2  22  -7   -1.03    5.65
   2  22   7    1.69    4.21
  -2  22   7    0.81    4.18
  -2  22  -7   -3.38    4.24
   2  22  -7   -0.13    4.74
  -2  22   7   -3.10    5.04
   2  22   7   -2.86    5.46
  -2  22  -7   -0.49    5.21
  -2  22   7    3.52    5.97
  -2 -22   7    0.73    2.50
  -2  22   8   40.20    8.23
   2  22   8   28.58    6.54
  -2  22  -8   34.35    7.23
  -2  22   8   48.78    7.52
   2  22   8   37.93    6.80
  -2  22   8   45.43    9.01
  -2  22  -8   34.10    8.24
   2  22   8   41.91    8.90
  -2  22   8   25.83    8.00
  -2 -22   8   38.48    5.38
  -2  22   9    2.35    5.33
   2  22   9    3.11    4.15
  -2  22  -9    7.76    4.61
   2  22   9   10.97    4.76
  -2  22   9   15.74    4.98
  -2  22   9   13.96    6.40
  -2  22  -9    1.94    4.59
   2  22   9   11.45    6.08
   2  22  -9   11.53    5.82
  -2  22   9    1.73    5.64
  -2 -22   9    8.59    2.61
   2  22  10   -5.32    4.03
  -2  22  10   10.68    6.49
  -2  22 -10    2.72    4.53
  -2  22 -10   -4.32    4.70
   2  22  10    4.38    4.13
  -2  22  10    2.14    4.55
   2  22 -10   -6.29    5.05
   2  22  10   -3.81    4.90
  -2  22 -10    0.01    5.14
  -2  22  10   -2.29    5.98
  -2 -22  10    0.44    2.30
   2  22  11    8.27    4.47
  -2  22  11   18.69    6.69
  -2  22 -11    6.67    3.96
  -2  22 -11   10.78    4.64
  -2  22  11   12.76    3.75
   2  22  11   18.14    5.11
   2  22 -11   22.08    6.73
   2  22  11   14.05    5.05
  -2  22 -11    5.60    4.83
  -2  22  11   13.50    6.66
  -2 -22  11   15.36    3.28
  -2  22  12   94.67    9.97
   2  22  12   82.99    8.36
   2  22  12   79.00    9.13
   2  22 -12   74.84    9.99
  -2  22 -12   79.31    9.46
  -2  22  12   85.88    7.68
   2  22  12   94.20    8.48
  -2  22  12   82.66   11.12
  -2 -22  12   82.60    6.18
  -2  22  13   -2.13    3.87
   2  22  13    2.53    3.23
  -2  22 -13    2.67    3.88
   2  22 -13    3.75    3.91
   2  22  13    4.88    3.90
  -2  22  13   -1.55    2.37
  -2  22  13    0.43    4.67
   2 -22  13    2.02    2.42
  -2  22  14   24.34    4.19
   2  22  14   36.42    4.67
  -2  22  14   27.40    4.00
  -2  22  14   24.27    5.74
   2 -22  14   26.81    3.88
  -2 -22  14   27.44    4.87
  -2  22 -14   21.10    4.75
   2  22 -14   25.42    5.31
   2  22  15    2.35    2.05
   2  22 -15    1.47    2.65
  -2  22 -15   -0.51    2.27
  -2  22  15   -1.58    1.84
  -2 -22  15    2.00    1.99
   2  23   0  107.04   10.15
  -2  23   0   99.74   10.02
   2  23   0  103.00   10.95
  -2  23   0  106.55   10.40
  -2 -23   0  103.81    9.63
   2  23   0   93.55   12.76
  -2  23   0  109.56   11.02
  -2 -23   0  117.94   10.71
   2 -23   0  113.80   10.42
   2  23   1    8.76    4.77
  -2  23  -1    4.53    8.12
  -2  23   1    7.06    4.48
   2  23   1    2.55    3.95
   2  23  -1    4.70    4.78
  -2  23   1    5.89    4.52
  -2  23  -1   -2.52    4.27
  -2 -23  -1    6.57    4.02
  -2 -23   1    7.54    4.95
   2  23   1    3.64    5.11
   2  23  -1   -5.12    6.49
  -2  23   1   -0.65    3.32
  -2 -23  -1    7.10    4.05
   2 -23   1    3.49    3.12
   2 -23  -1    5.92    3.65
  -2 -23   1    2.81    3.64
  -2 -23   2  111.84   10.69
  -2 -23  -2  132.63   11.20
   2 -23   2  122.90   10.98
   2 -23  -2  129.43   11.02
  -2  23   2  105.16   10.57
  -2  23   2  110.30   10.39
  -2  23  -2  104.85   10.61
   2  23   2   99.99    9.94
   2  23  -2  107.26   10.70
   2  23   2  105.99   10.30
  -2 -23   2  105.69    9.73
  -2 -23  -2  115.21   10.00
   2  23   2  106.38   13.38
   2  23   2   86.77   10.83
  -2  23   2  115.32   11.83
  -2 -23   2  115.75    8.90
  -2 -23   3   13.37    4.66
   2 -23   3   11.93    4.45
   2  23  -3    9.56    5.44
   2  23   3   17.68    5.60
  -2  23   3   14.39    5.51
   2  23   3   15.89    4.67
  -2  23  -3    8.85    4.92
  -2 -23   3   15.85    6.33
  -2 -23  -3    9.83    4.31
   2  23   3   15.63    5.68
  -2  23   3    8.77    5.42
   2  23   3    2.75    3.57
  -2 -23   3    8.32    2.81
   2 -23   4  139.92   11.93
  -2 -23   4  149.00   12.22
  -2 -23   4  105.12    9.61
   2  23   4  131.54   14.58
  -2  23   4  156.87   15.87
   2  23  -4  133.16   12.11
  -2  23  -4  127.56   11.76
  -2  23   4  126.86   11.22
   2  23   4  117.48   10.09
   2  23   4  130.72   11.38
   2  23   4  126.37   12.86
  -2  23   4  145.00   13.12
  -2 -23   4  135.55    9.69
  -2  23  -5   14.66    5.66
  -2  23   5    5.08    4.83
   2  23   5    9.90    4.61
   2  23  -5   -0.12    5.25
  -2  23   5    9.26    6.23
  -2 -23   5    9.29    3.45
   2  23   5   16.48    8.24
  -2  23  -5   10.10    5.24
  -2  23   5   -2.10    5.84
  -2  23   6  108.84   10.45
   2  23  -6  129.86   12.12
  -2  23  -6  103.64   10.38
   2  23   6  105.50   10.08
  -2  23   6  119.46   13.86
   2  23   6  124.38   14.60
  -2  23  -6  103.78   11.26
  -2  23   6  132.47   13.16
  -2 -23   6  123.03    9.23
  -2  23  -7   11.39    5.90
  -2  23  -7    9.88    4.59
   2  23   7    2.18    3.85
  -2  23   7    8.15    4.89
   2  23  -7   10.40    4.77
  -2  23  -7    6.70    4.35
  -2  23   7    3.50    6.02
   2  23   7    8.95    5.68
  -2  23   7   12.05    6.68
   2  23   7    3.54    3.77
  -2 -23   7    8.40    3.29
  -2  23  -8   57.01    9.14
  -2  23   8   47.88    7.08
   2  23   8   53.75    7.54
  -2  23  -8   45.01    9.09
   2  23  -8   34.94    8.20
   2  23   8   44.65    9.25
  -2  23   8   45.01    8.71
   2  23   8   49.23    6.73
  -2  23   8   40.28    8.37
  -2 -23   8   52.62    5.93
   2  23   9   14.49    4.64
  -2  23   9   19.78    5.95
  -2  23  -9   12.29    4.99
  -2  23  -9   14.12    5.08
  -2  23   9   18.96    4.30
   2  23   9   17.16    4.85
  -2  23  -9   18.48    6.22
   2  23   9    5.16    5.49
   2  23  -9   20.13    6.66
  -2  23   9   12.21    6.55
  -2 -23   9   17.10    3.62
  -2  23  10    8.44    4.62
   2  23  10    3.33    3.74
  -2  23 -10   15.52    5.08
  -2  23 -10   14.66    4.73
   2  23  10   14.86    4.64
  -2  23  10   13.72    4.43
   2  23  10   10.30    5.71
   2  23 -10   22.46    6.69
  -2  23 -10   10.90    4.88
  -2  23  10    2.74    5.40
  -2 -23  10   10.19    2.96
  -2  23  11    5.42    5.12
   2  23  11    4.83    3.70
  -2  23 -11   11.00    4.74
  -2  23 -11    4.48    5.29
   2  23  11    7.97    3.74
  -2  23  11    0.15    3.00
   2  23  11   10.52    5.14
  -2  23 -11    8.50    6.07
   2  23 -11   -2.86    4.80
  -2  23  11    2.91    4.89
  -2 -23  11    4.70    2.31
   2  23 -12   58.85    8.09
   2  23  12   51.71    7.06
  -2  23 -12   61.54    8.33
   2  23  12   63.81    6.79
  -2  23  12   61.39    6.52
  -2  23  12   70.72    8.18
   2  23  12   52.24    6.54
  -2  23 -12   58.15    6.50
   2  23  13   18.58    3.93
  -2  23  13   13.96    3.32
  -2  23  13   19.96    4.47
   2 -23  13   17.92    3.71
  -2  23 -13   17.81    4.83
   2  23 -13   19.33    4.83
   2  23 -14   13.60    3.99
  -2  23 -14   12.58    3.29
   2  23  14   20.40    3.52
  -2  23  14   17.07    2.90
  -2 -23  14   22.58    3.78
  -2 -24   0  124.31   10.01
  -2  24   0  120.59   11.65
   2  24   0  120.90   14.12
   2 -24   0  147.70   11.80
  -2 -24   0  147.70   12.09
   2  24   0  104.88   11.36
   2  24   0  122.11   11.10
  -2  24   0  117.00   10.99
   2  24   0  128.62   10.80
   2 -24   1   21.42    5.50
   2 -24  -1   20.73    4.59
  -2 -24   1   20.22    5.33
  -2 -24  -1   21.90    5.05
  -2 -24  -1   23.23    5.86
  -2 -24   1   20.15    5.31
   2  24   1   21.85    7.44
   2  24   1   20.09    5.15
  -2  24  -1   15.09    4.85
  -2  24   1   25.45    6.07
   2  24   1   31.22    6.13
   2  24  -1   21.39    5.56
  -2  24   1   25.98    5.86
   2  24   1   19.16    5.63
  -2 -24   1   24.56    4.53
   2  24   2   73.64    9.09
   2  24  -2   66.94    8.82
   2  24   2   65.57    8.55
  -2  24   2   71.52    8.84
  -2  24  -2   79.98    9.59
  -2 -24  -2   71.06    8.11
  -2 -24   2   76.97    8.58
  -2 -24   2   68.88    6.97
   2  24   2   58.55   10.54
   2  24   3   -6.05    4.83
   2  24   3    5.30    4.44
   2  24  -3    1.44    4.46
  -2  24   3   -0.93    3.97
  -2  24  -3    0.64    4.60
  -2 -24   3    0.44    4.05
  -2 -24  -3    2.13    3.59
  -2 -24   3    6.86    3.22
   2  24   3    6.25    7.73
   2  24  -4  104.97   10.58
   2  24   4   91.22    9.61
  -2  24   4  100.87   10.22
   2  24   4   96.25    8.77
  -2  24  -4   95.38   10.05
  -2 -24  -4  118.45    9.92
  -2 -24   4  101.78    8.44
   2  24   4   99.59   13.57
  -2  24  -5   29.10    6.63
   2  24   5   23.81    5.75
  -2  24   5   30.70    6.23
   2  24  -5   19.39    6.18
  -2 -24  -5   36.01    5.83
  -2 -24   5   29.19    4.79
   2  24   5   17.51    7.68
   2  24  -5   27.84    6.90
  -2  24  -6  107.40   10.48
  -2  24   6  124.28   10.86
   2  24  -6  123.00   11.41
   2  24   6  116.34   10.65
   2  24  -6   92.74   11.26
  -2  24  -6  108.36   11.46
   2  24   6  126.60   14.16
  -2  24  -6  117.51   12.46
  -2 -24   6  111.92    8.48
  -2  24  -7    9.08    6.30
  -2  24  -7    2.76    4.87
   2  24   7    2.20    3.60
  -2  24   7    2.69    3.76
   2  24   7    0.36    5.99
   2  24  -7   -5.02    4.99
  -2  24  -7   -0.48    4.17
  -2  24   7   -1.94    5.30
  -2 -24   7   -0.36    2.51
  -2  24  -8   60.12    8.65
  -2  24  -8   66.74    8.85
   2  24   8   80.38    8.90
  -2  24   8   72.66    8.40
   2  24   8   69.86   10.10
  -2  24  -8   64.61    9.18
   2  24  -8   69.69    9.77
   2  24   8   67.60    7.92
  -2  24   8   66.26    9.21
  -2 -24   8   73.20    6.78
  -2  24  -9    2.97    4.71
   2  24  -9    7.60    5.02
  -2  24  -9   -1.00    5.05
  -2  24   9    2.14    3.45
   2  24   9   -3.19    3.69
   2  24  -9   -1.34    4.20
  -2  24  -9    0.12    4.60
   2  24   9    4.91    4.95
  -2  24   9   -4.15    5.11
   2  24   9    2.29    4.07
  -2 -24   9    0.11    1.91
  -2  24 -10   19.94    5.19
  -2  24 -10   17.99    5.08
  -2  24  10   31.68    5.66
   2  24  10   25.46    5.31
   2  24  10   23.21    5.86
  -2  24 -10   18.55    5.85
   2  24 -10   16.11    5.14
  -2  24  10   25.46    5.74
   2  24  10   15.40    4.01
  -2 -24  10   28.83    3.98
  -2  24 -11   -3.92    3.43
  -2  24 -11    2.18    3.35
   2  24  11   -1.62    3.53
  -2  24  11    3.41    2.97
   2  24  11    6.51    4.34
   2  24 -11    0.01    4.01
  -2  24 -11   -0.53    3.57
  -2  24  11   -0.34    4.67
   2  24  11    6.97    3.85
  -2 -24  11    0.45    1.66
   2  24 -12   67.21    7.90
   2  24  12   72.72    7.87
  -2  24 -12   75.82    8.38
   2  24  12   85.66    7.33
  -2  24  12   87.02    6.72
   2  24 -12   63.92    6.79
  -2  24 -12   58.01    6.22
   2 -24  12   78.79    6.41
  -2  24  13   -0.91    1.82
   2  24  13    4.01    2.37
  -2  24 -13   -1.86    2.90
   2  24 -13   -1.25    2.94
  -2  24 -14   17.38    3.54
   2  24 -14   16.13    3.36
  -2  24  14   15.53    2.49
   2  24  14   18.08    2.96
   2  25   0  123.36   11.07
  -2  25   0  125.06   11.53
   2  25   0  130.08   10.81
  -2 -25   0  133.73   10.81
  -2  25   0  111.64   11.35
  -2  25  -1   11.47    5.69
   2  25   1   -2.26    4.02
  -2  25  -1   -0.40    3.97
   2  25  -1    0.75    4.11
  -2  25   1    6.83    4.15
   2  25   1    1.42    3.54
   2  25   1   -4.71    5.91
  -2 -25   1    7.88    4.83
  -2 -25  -1    1.67    4.68
  -2 -25   1    2.60    3.48
  -2  25  -2   67.41    9.56
   2  25   2   62.59    7.87
  -2  25  -2   65.10    8.29
  -2  25   2   70.66    8.63
   2  25  -2   80.20    9.90
   2  25   2   67.58    8.52
  -2 -25  -2   62.90    7.65
  -2 -25   2   59.88    7.53
  -2 -25   2   68.92    7.08
   2  25   2   52.95   10.00
   2  25  -3    0.79    4.39
   2  25   3    2.22    3.76
  -2  25   3    6.13    4.40
   2  25   3    4.83    4.29
  -2  25  -3    4.35    4.37
  -2 -25  -3   -3.34    4.49
  -2 -25   3    2.54    2.51
   2  25   3   -2.61    5.08
  -2  25  -4   72.69    8.83
  -2  25   4   76.80    8.78
   2  25  -4   91.47   10.61
   2  25   4   75.46    8.30
  -2 -25  -4   78.68    7.82
  -2 -25   4   74.25    7.14
   2  25   4   74.49   11.41
  -2  25  -5    4.70    4.04
   2  25   5    1.63    3.40
   2  25  -5    0.19    4.73
  -2  25   5    3.42    4.03
   2  25   5    1.94    6.39
   2  25  -5   -5.50    4.75
  -2 -25  -5    3.20    3.74
  -2 -25   5   -0.71    2.34
  -2  25  -6   46.78    8.71
  -2  25  -6   47.25    8.02
  -2  25   6   50.15    7.03
  -2  25  -6   54.49    7.59
   2  25   6   61.09    7.74
  -2  25  -6   47.76    7.67
   2  25   6   53.20    9.70
   2  25  -6   43.02    7.82
  -2 -25  -6   63.40    7.00
  -2 -25   6   50.43    5.71
  -2  25  -7   41.07    6.93
  -2  25  -7   48.33    8.16
   2  25   7   60.32    7.36
  -2  25   7   63.47    7.76
   2  25  -7   48.42    7.90
  -2  25  -7   52.98    8.10
   2  25   7   56.53   10.20
  -2 -25  -7   56.88    6.30
  -2 -25   7   63.51    6.07
   2  25   8   41.13    8.03
  -2  25  -8   40.86    6.90
   2  25  -8   39.67    7.44
   2  25   8   49.94    6.83
  -2  25   8   44.70    6.43
  -2 -25   8   42.94    4.79
  -2  25  -8   51.02    7.12
  -2  25  -8   38.55    7.12
  -2  25  -9    6.49    3.95
  -2  25  -9    8.79    4.36
   2  25  -9    8.05    4.19
   2  25   9    3.28    3.49
  -2  25   9   14.05    4.31
   2  25  -9    4.79    4.66
  -2  25  -9    6.04    4.09
   2  25   9    4.21    4.35
   2  25   9   12.18    4.77
  -2 -25   9    1.35    1.70
   2  25 -10   23.05    5.59
   2  25  10   27.89    6.31
  -2  25 -10   20.41    5.28
  -2  25  10   18.06    4.37
   2  25  10   26.39    4.82
  -2  25 -10   18.28    4.94
  -2  25 -10   13.06    4.46
  -2 -25  10   23.41    3.40
   2  25  11    1.56    3.16
  -2  25 -11    6.49    3.72
   2  25 -11    2.38    3.44
  -2  25  11    5.17    3.14
   2  25  11    1.52    2.84
  -2  25 -11    2.10    2.92
  -2  25 -11    6.77    3.48
  -2  25 -12   60.42    6.37
   2  25 -12   53.01    6.35
   2  25  12   78.71    6.26
  -2  25  12   78.67    5.95
   2  25 -12   54.70    5.71
  -2  25 -12   66.27    5.92
   2  25  13   -3.70    2.14
   2  25 -13    0.81    2.47
  -2  25  13    2.01    2.02
  -2 -25  13    0.04    1.66
  -2 -26   0  151.49   10.75
  -2 -26   0  165.68   10.34
   2 -26   0  161.62    9.42
   2  26   0  161.95   12.15
  -2  26   0  160.00   12.12
   2  26   0  155.51   10.84
  -2  26  -1    0.16    3.82
   2  26   1    3.54    4.66
   2  26  -1   -3.11    4.93
   2  26   1   -1.21    3.49
  -2  26   1    2.31    4.43
  -2  26  -1    4.25    4.73
  -2 -26   1    0.01    3.83
  -2 -26  -1    5.29    4.61
  -2 -26   1   -6.27    3.26
  -2  26  -2   68.45    9.13
   2  26   2   80.23    8.34
   2  26   2   62.99    7.60
  -2  26  -2   63.82    8.10
  -2  26   2   68.20    7.99
   2  26  -2   69.44    8.85
   2  26   2   82.03   11.60
  -2 -26   2   77.88    8.11
  -2 -26  -2   72.80    7.76
  -2 -26   2   73.15    7.06
  -2  26  -3   -8.97    4.83
  -2  26   3    3.09    3.64
   2  26   3    6.08    3.96
   2  26   3    1.18    3.26
   2  26  -3   -2.41    4.89
   2  26   3    1.33    5.04
  -2 -26  -3    5.90    3.85
  -2 -26   3    1.45    2.22
  -2  26  -4   50.47    7.92
  -2  26   4   48.12    6.97
  -2  26  -4   53.55    7.88
   2  26  -4   45.86    7.41
   2  26   4   52.17    7.18
   2  26   4   41.69    8.61
  -2 -26  -4   57.50    6.96
  -2 -26   4   51.38    6.05
  -2  26  -5    1.36    5.95
  -2  26  -5    2.46    4.62
  -2  26  -5    6.33    4.64
  -2  26   5    2.60    3.72
   2  26   5    9.07    3.88
   2  26   5    2.26    5.51
  -2 -26  -5    6.74    3.31
  -2 -26   5    2.73    2.06
  -2  26  -6   88.47   10.11
  -2  26   6  100.27    9.46
  -2  26  -6   92.99    8.87
   2  26   6   99.05    9.16
   2  26   6  120.02   13.36
   2  26  -6   85.17    9.29
  -2 -26  -6  106.26    8.20
  -2  26  -6  106.90   10.67
  -2 -26   6  106.64    7.68
  -2  26  -7   -0.79    4.23
  -2  26  -7    5.47    4.75
   2  26   7   -3.96    3.18
  -2  26   7    0.96    3.49
  -2  26  -7    3.35    4.17
   2  26   7   -1.16    4.90
   2  26  -7   -0.20    3.90
  -2 -26  -7    2.49    2.98
  -2 -26   7    2.97    2.18
   2  26  -8   33.46    7.20
  -2  26  -8   35.43    5.95
   2  26   8   44.75    8.39
   2  26   8   31.16    5.63
  -2  26   8   43.63    6.35
   2  26  -8   32.25    6.38
  -2  26  -8   33.02    6.15
  -2  26  -8   38.88    6.51
  -2 -26   8   44.79    4.77
   2  26  -9    2.48    3.41
   2  26   9    0.35    4.16
  -2  26  -9   -1.08    3.19
   2  26   9   -0.53    2.83
  -2  26   9   -1.35    3.00
  -2  26  -9    7.71    3.68
   2  26  -9   -5.38    4.12
  -2  26  -9    5.56    4.15
  -2 -26   9   -1.02    1.78
   2  26  10   27.14    6.24
   2  26 -10   33.18    5.79
  -2  26 -10   24.27    4.80
  -2  26  10   26.16    4.50
   2  26  10   29.04    4.79
  -2  26 -10   27.77    4.82
  -2  26 -10   29.94    5.41
  -2  26 -11    2.52    2.88
   2  26 -11   11.57    3.60
  -2  26  11    4.19    2.81
   2  26  11    3.17    2.69
   2  26 -11    3.54    2.97
  -2  26 -11    2.45    2.53
  -2  26 -11    1.40    2.57
  -2  26  12   88.54    5.25
  -2  26  12  101.01    5.90
   2  26  12  106.05    6.29
  -2  26 -12   98.30    6.86
   2  26 -12   81.24    6.56
  -2 -27   0  149.97   10.47
  -2 -27   0  157.95    9.75
   2 -27   0  153.26    8.98
   2  27   0  174.08   12.29
   2  27   0  153.23   10.33
  -2  27   0  137.73   10.75
  -2  27  -1    6.18    3.25
  -2 -27   1    4.28    4.32
  -2 -27  -1   12.38    5.11
  -2 -27   1    6.68    3.51
   2 -27  -1    4.60    2.27
  -2 -27  -1    6.95    2.86
  -2  27   1   12.12    4.31
  -2  27  -1    9.37    4.40
   2  27   1    2.60    2.82
   2  27   1   13.59    4.65
   2  27  -1    4.17    4.04
  -2  27  -2  132.28   11.40
  -2  27   2  167.87   11.90
  -2  27  -2  158.91   11.85
   2  27   2  153.14   10.77
   2  27  -2  166.01   12.39
   2  27   2  167.74   11.72
  -2 -27  -2  169.56   11.41
  -2 -27   2  174.04   10.31
  -2  27  -3    2.45    4.28
  -2  27  -3    3.51    4.18
   2  27  -3   -0.74    4.33
   2  27   3    4.98    3.70
  -2  27   3   -1.65    3.72
  -2  27  -3    6.40    4.12
   2  27   3    2.07    3.46
   2  27   3   -3.02    5.50
  -2 -27  -3    1.87    3.90
  -2 -27   3    0.70    2.44
  -2  27  -4    9.55    4.00
  -2  27  -4    9.33    5.09
  -2  27  -4    6.24    3.56
   2  27   4    3.38    2.80
  -2  27   4   11.97    4.87
   2  27   4   10.33    5.99
  -2 -27  -4    8.66    4.29
  -2 -27   4    6.81    2.56
  -2  27  -5    6.40    4.80
  -2  27  -5    3.76    4.49
   2  27   5    1.12    2.87
  -2  27   5    7.48    4.08
  -2  27  -5    1.04    3.38
   2  27   5    3.68    5.16
  -2 -27  -5    3.20    3.40
  -2 -27   5    2.64    2.72
  -2  27  -6  121.73   10.80
  -2  27   6  116.41    9.38
  -2  27  -6  124.93    9.32
   2  27   6  112.02    9.00
   2  27   6  121.36   12.75
  -2  27  -6  110.97    9.93
  -2 -27  -6  117.47    7.93
  -2 -27   6  117.96    7.58
  -2  27  -7   13.35    3.72
   2  27  -7    2.68    3.04
   2  27   7   14.34    5.64
  -2  27   7   16.60    4.53
   2  27   7    7.28    3.22
  -2  27  -7   11.07    4.29
  -2  27  -7   15.09    5.05
  -2 -27   7   13.05    2.97
  -2  27  -8   35.20    5.42
   2  27   8   49.20    7.83
   2  27  -8   34.02    5.98
   2  27   8   49.90    5.86
  -2  27   8   48.66    5.86
   2  27  -8   39.87    6.15
  -2  27  -8   43.24    6.03
  -2  27  -8   44.66    6.41
  -2 -27   8   45.13    4.25
  -2  27  -9   -2.69    2.84
   2  27  -9    3.90    3.24
  -2  27   9    2.74    2.44
   2  27   9    0.54    2.63
  -2  27  -9    6.75    3.85
  -2  27  -9    6.12    3.66
  -2 -27   9    3.77    1.67
  -2  27 -10    4.86    3.04
   2  27 -10    1.56    2.53
   2  27  10   -0.62    2.59
  -2  27  10    0.64    2.39
  -2  27  10    2.64    2.09
  -2  27 -10    1.86    2.72
  -2  27 -10    1.65    2.78
   2  27 -10    2.01    2.57
  -2  27 -11   -2.21    2.41
   2  27 -11    0.97    2.29
  -2  27 -11   -3.48    2.30
  -2  27  11    0.28    2.07
  -2 -28   0  124.17    9.34
  -2  28   0  114.39   10.02
  -2 -28   0  138.10    8.82
   2  28   0  138.25   10.27
  -2  28   0  124.40    9.72
  -2  28   1   -9.59    4.58
  -2  28  -1    5.30    4.19
  -2  28  -1   -5.65    4.69
  -2 -28  -1    2.08    3.81
   2 -28  -1    1.87    1.88
  -2 -28   1   -1.82    2.52
  -2 -28  -1   -1.97    2.69
   2  28   1   -3.79    2.86
   2  28  -1   15.74    5.35
   2  28   1   -1.80    3.43
  -2  28   1   -0.56    3.22
  -2  28  -1    3.23    3.21
  -2  28  -2   67.62    7.91
  -2  28  -2   78.80    8.57
  -2 -28  -2   86.35    7.73
  -2 -28   2   78.45    6.71
  -2 -28  -2   90.39    7.18
   2 -28  -2  118.96    8.50
  -2  28  -2   81.14    8.19
   2  28   2   90.60    8.30
  -2  28   2   79.22    8.23
   2  28  -2   87.33    9.06
   2  28   2  105.24    8.85
  -2  28  -3    7.07    4.81
  -2  28  -3    4.85    3.92
  -2 -28  -3   14.59    3.94
  -2 -28   3    6.12    2.40
  -2  28   3   10.02    4.05
   2  28   3    7.48    3.24
   2  28   3    1.89    3.17
  -2  28  -3    5.72    3.93
  -2  28  -4   17.53    5.58
  -2  28  -4    7.86    4.03
  -2 -28  -4    6.57    3.40
  -2 -28   4    8.55    2.53
  -2  28   4    7.26    3.62
  -2  28  -4   10.52    3.77
   2  28   4    4.26    2.92
  -2  28  -5    6.99    4.41
  -2  28  -5    0.37    4.42
  -2 -28  -5   -0.58    2.81
  -2  28   5   -1.88    3.30
   2  28   5    5.08    3.02
  -2  28  -5    1.83    3.26
  -2 -28   5    1.27    1.96
   2  28   6   65.45    6.59
  -2  28   6   73.24    7.28
  -2 -28   6   67.56    5.56
  -2  28  -6   64.06    7.36
  -2  28  -6   63.72    7.46
   2  28  -7    1.82    2.90
  -2  28   7    3.02    3.24
   2  28   7    3.82    3.06
  -2 -28   7    4.27    2.34
   2  28  -7    6.82    4.13
  -2  28  -7    8.72    3.94
  -2  28  -7   -1.07    3.35
   2  28  -8   14.77    3.64
  -2  28  -8    8.88    3.05
   2  28   8   19.31    3.40
  -2  28   8   19.82    3.94
  -2 -28   8   16.47    2.58
  -2  28  -8   24.01    5.11
  -2  28  -8   29.83    4.72
   2  28  -8   18.32    4.00
  -2  28  -9    7.43    2.88
   2  28  -9    4.79    2.53
   2  28  -9   11.33    3.73
  -2  28  -9   10.22    3.11
  -2  28  -9    2.66    2.96
   2  28  -9    4.09    2.43
   2  28   9   15.43    3.34
  -2  28   9    8.52    2.61
   2  28 -10   15.98    3.13
  -2  28 -10   22.46    3.50
  -2  28  10   26.58    3.58
   2  28  10   23.80    3.40
  -2  29   0  154.72   10.09
  -2  29   0  137.00   10.11
  -2  29  -1   19.47    4.40
  -2  29  -1    8.75    3.83
  -2  29   1   12.57    3.68
  -2 -29   1   12.60    3.36
  -2 -29  -1   14.14    3.19
  -2  29   1   12.55    4.13
  -2  29  -1   14.72    4.14
  -2  29  -2   14.39    3.91
   2  29   2   15.90    3.65
  -2  29   2   15.80    4.20
  -2 -29  -2   21.65    4.55
  -2  29  -2    9.33    3.08
  -2  29  -2    8.55    4.20
  -2 -29  -2   14.19    3.35
  -2 -29   2   18.64    3.64
   2 -29  -2   14.52    2.63
  -2  29   3    2.35    3.38
  -2  29  -3    3.15    3.05
   2  29   3    5.77    2.81
  -2 -29  -3    0.36    2.86
  -2  29  -3    4.73    4.44
  -2  29  -3   -1.66    2.93
  -2 -29   3    0.54    2.07
   2 -29  -3    5.61    2.04
  -2 -29  -3    2.53    2.38
   2  29   4   13.97    3.73
  -2  29  -4    9.65    3.03
  -2  29   4   14.72    3.92
  -2 -29  -4    9.44    3.05
  -2  29  -4   20.93    5.37
  -2  29  -4    9.94    4.04
  -2 -29  -4   11.87    2.63
  -2 -29   4   17.15    3.17
  -2  29   5    5.76    3.26
   2  29   5    3.29    2.37
  -2 -29  -5    8.43    3.17
  -2  29  -5    5.55    3.72
  -2  29  -5    7.32    3.53
  -2 -29   5    3.61    1.95
   2  29   6   89.20    6.69
  -2  29   6   98.51    7.53
  -2  29  -6   85.83    7.48
   2  29  -6   82.62    7.17
  -2  29  -6   81.11    7.63
  -2 -29   6   90.66    5.53
   2  29  -7    1.08    2.76
   2  29  -7   -1.19    2.94
  -2  29  -7   -7.04    3.43
  -2  29  -7    0.37    2.82
  -2 -29   7    0.69    1.36
  -2  29   7   -2.57    2.71
   2  29   7    2.83    2.52
   2  29  -8   14.07    3.37
   2  29  -8   17.48    3.67
  -2  29  -8   12.80    3.33
  -2  29  -8   19.51    3.78
   2  29   8   19.31    3.34
  -2  29   8   18.46    3.32
  -2  29  -9   12.00    2.98
   2  29  -9    6.14    2.37
  -2  30   0  168.80    9.68
  -2 -30   0  184.16    8.92
  -2  30  -1    3.78    3.51
  -2  30   1    1.46    2.60
  -2 -30   1    0.48    1.96
  -2 -30  -1    3.08    2.46
  -2  30  -1    4.77    3.18
  -2  30   1   -1.08    2.39
   2  30  -2   11.74    3.43
  -2  30  -2   13.77    3.86
  -2  30  -2   37.89    7.93
  -2 -30   2   24.89    3.46
  -2 -30  -2   26.96    3.79
  -2  30   2   21.68    4.24
  -2  30  -2   24.52    3.94
  -2  30  -3   -4.04    3.35
  -2  30  -3    2.42    2.63
   2  30  -3   -2.69    3.11
  -2 -30  -3    0.84    1.83
  -2 -30   3    0.81    1.47
   2 -30  -3    0.44    1.56
   2  30   3   -2.66    2.68
  -2  30   3    4.25    3.06
  -2  30  -3    2.36    2.58
  -2  30  -4   24.83    4.64
  -2  30  -4   24.51    4.30
   2  30  -4   29.63    4.80
   2 -30  -4   31.09    3.28
  -2 -30  -4   36.44    3.93
  -2 -30   4   34.51    3.71
  -2  30   4   30.93    4.42
   2  30   4   38.19    4.53
  -2  30  -5   14.15    4.05
   2  30  -5   13.22    3.70
   2  30  -5   12.77    4.04
  -2  30  -5    7.39    3.16
   2 -30  -5   11.44    2.29
  -2 -30  -5   10.50    2.27
  -2 -30   5   12.32    2.29
   2  30   5   10.57    2.95
  -2  30   5    6.77    3.03
  -2  30   6  101.62    6.85
   2  30   6   90.87    5.94
  -2  30  -6   80.97    6.46
   2  30  -6   78.53    6.26
   2  30  -6   82.30    6.67
  -2  30  -6   84.60    6.79
  -2 -30   6   82.36    4.57
   2 -30  -6   82.72    4.75
  -2 -30  -6   97.67    5.66
   2  30  -7    7.67    2.97
   2  30  -7    3.40    2.32
  -2  30  -7    6.87    2.92
  -2  30  -7    4.28    2.55
   2  30   7    0.29    1.73
  -2  30   7    6.21    2.38
  -2 -30  -7   11.53    2.07
  -2  31   0  128.90    7.69
  -2 -31   0  142.36    7.00
  -2 -31  -1    4.00    2.00
  -2 -31   1    1.39    1.62
  -2  31  -1    3.14    2.43
  -2  31   1    0.19    2.11
  -2  31  -1    4.44    2.87
  -2 -31  -2   16.41    2.71
  -2 -31   2    8.70    2.00
  -2  31   2   12.87    3.16
  -2  31  -2   11.71    2.73
  -2  31  -2    9.50    3.37
  -2 -31   3    2.15    1.57
  -2 -31  -3    0.53    1.44
  -2  31   3   -0.20    1.92
   2  31  -3    2.80    2.13
  -2  31  -3   -2.16    2.36
  -2  31  -3    5.46    3.05
   2  31  -3    5.04    3.28
  -2 -31   4   20.01    2.38
  -2 -31  -4   16.48    2.50
  -2  31   4   19.52    3.44
   2  31  -4   10.14    2.92
  -2  31  -4   13.89    3.30
   2  31  -4   21.92    3.86
  -2  31  -4   17.78    3.58
  -2 -31  -5    2.20    1.37
  -2  31   5    3.70    2.16
  -2  31  -5    1.27    2.05
   2  31  -5    0.12    2.10
   2  31  -5    6.54    2.93
  -2  31  -5    0.54    2.13
  -2 -31  -6   56.73    3.73
  -2  31   6   55.91    4.43
  -2  31  -6   44.13    4.11
  -2 -32   0   82.83    4.53
  -2  32   0   73.12    5.01
  -2 -32  -1   -0.71    1.22
  -2  32   1    2.47    1.73
   2  32  -1    0.69    2.25
  -2 -32  -2    8.43    1.83
  -2  32   2    8.57    2.43
   2  32  -2   12.86    3.03
   2  32  -3    4.06    2.36
   3   0   0    1.20    2.26
   3   0   0    1.58    3.46
  -3   0   0   -2.34    2.52
   3   0  -1   12.66    4.17
  -3   0  -1    3.62    2.66
  -3   0   1    5.05    2.27
   3   0   1    7.78    3.38
   3   0  -1    7.14    2.65
  -3   0   2  136.40    5.21
  -3   0  -2  138.99   10.68
   3   0  -2  138.33    8.85
   3   0   2  153.25   10.99
  -3   0   2  135.21    5.10
  -3   0   3   15.33    2.45
  -3   0   3    8.20    2.02
  -3   0  -3    8.02    1.59
  -3   0  -3    8.26    4.19
  -3   0   3    7.94    1.89
   3   0  -3    9.66    3.19
   3   0  -3    6.79    2.78
  -3   0  -4   73.19    4.18
   3   0   4   78.68    4.53
  -3   0   4   76.07    4.58
   3   0  -4   70.75    7.43
   3   0  -4   78.59    9.17
  -3   0  -4   77.62    8.06
  -3   0  -4   71.22    8.99
  -3   0   4   74.89    4.64
  -3   0   4   76.10    4.76
  -3   0  -5  127.88   12.93
   3   0  -5  111.23   13.68
  -3   0  -5  132.07   10.44
  -3   0   5  137.92    6.52
   3   0  -5  135.93   13.30
   3   0   5  134.04    6.50
  -3   0   5  131.51    6.19
  -3   0  -5  125.69    5.90
  -3   0  -6  267.12   19.99
   3   0  -6  280.83   23.48
  -3   0  -6  281.50   15.54
  -3   0   6  273.39    9.87
   3   0   6  285.71   21.26
  -3   0   6  267.51    9.73
  -3   0  -6  295.74    9.67
  -3   0   7  228.37    9.54
   3   0  -7  218.76    8.38
  -3   0  -7  231.59    9.28
  -3   0   7  215.07    9.20
   3   0   8   22.07    3.05
  -3   0   8   29.10    4.23
   3   0  -8   27.33    3.38
  -3   0   8   29.06    3.85
  -3   0  -8   25.95    3.57
  -3   0   9   19.64    3.95
  -3   0  -9   17.55    3.57
   3   0  -9   15.75    3.13
  -3   0   9   15.33    3.45
  -3   0  10    4.99    2.34
   3   0 -10    3.64    2.01
  -3   0 -10    7.34    3.18
  -3   0  10    5.06    2.88
  -3   0  11  227.24   12.21
  -3   0 -11  226.98   12.15
   3   0 -11  225.08   11.45
  -3   0  12   13.75    3.72
  -3   0 -12   14.53    4.36
   3   0 -12   21.31    4.34
   3   0 -13   69.62    7.41
  -3   0 -13   77.58    8.26
  -3   0  13   80.16    7.97
  -3   0  14    0.18    3.89
  -3   0 -14   -0.32    2.99
  -3   0  14    3.26    3.56
   3   0  14    5.73    4.48
  -3   0  15   16.37    6.15
  -3   0 -15   11.66    3.59
   3   0  15   11.95    5.82
  -3   0  15   15.20    5.73
  -3   0 -15    7.23    4.68
  -3   0  16   39.35    7.39
  -3   0  16   37.27    7.16
   3   0  16   30.96    7.20
  -3   0 -16   25.26    5.58
  -3   0  17   39.81    7.06
   3   0  17   37.00    7.00
  -3   0  17   42.17    6.90
  -3   0 -17   32.88    5.86
  -3   0  18   14.56    4.60
  -3   0  18   23.67    5.66
   3   0  18   25.22    6.57
  -3   0 -18   16.55    4.53
  -3   0  19   30.85    5.70
   3   0  19   36.79    6.27
  -3   0  19   14.81    4.38
  -3   0 -19   28.74    4.31
  -3   0  20    3.00    3.48
   3   0  20    5.75    2.77
  -3   0  20    6.55    2.93
   3  -1   0   -2.58    2.91
   3   1   0   -1.46    2.23
  -3   1   0    4.42    3.28
   3   1   0   -1.18    3.42
  -3   1   0   -0.76    2.41
  -3   1   0   -0.38    2.62
  -3  -1   0   -4.01    3.20
   3  -1  -1  320.95   15.68
  -3  -1   1  305.00   12.39
   3  -1  -1  318.66   13.80
   3   1  -1  320.64   15.43
   3  -1  -1  319.73   15.77
   3   1  -1  328.14   16.83
  -3  -1  -1  316.82   14.83
   3  -1  -1  294.58   12.98
   3   1  -1  318.81   13.12
   3  -1   1  324.38   15.85
  -3   1   1  313.25   13.86
  -3   1   2   63.73    3.68
  -3  -1   2   62.58    3.60
  -3   1   2   78.15    4.07
  -3   1  -2   72.03    7.92
   3   1  -2   63.12    7.38
  -3  -1   2   65.45    5.84
   3   1  -2   68.65    6.02
  -3  -1   2   69.29    3.70
  -3   1   2   71.98    3.88
  -3   1  -2   76.13    7.90
   3   1   2   73.10    7.23
   3  -1  -2   73.17    6.75
  -3  -1  -2   75.45    8.13
   3  -1   3  184.47    5.80
  -3  -1   3  176.25    6.28
  -3  -1  -3  178.37    5.54
  -3   1  -3  174.03    5.49
  -3   1   3  161.54    6.12
   3   1   3  185.17    6.02
  -3  -1   3  197.27    6.57
  -3   1   3  185.19    6.73
   3  -1  -3  180.83   11.33
  -3  -1  -3  180.51   13.33
  -3   1  -3  189.51   12.42
  -3   1  -3  187.64   13.26
   3   1   3  187.24   11.54
   3   1  -3  179.80    9.69
   3  -1  -3  173.53   12.46
  -3  -1   3  183.55    6.26
   3   1  -3  188.16   11.55
  -3   1   3  170.53    6.28
   3   1   4   50.30    3.69
  -3  -1   4   50.29    3.81
   3  -1   4   55.89    3.75
  -3  -1  -4   52.85    3.54
  -3   1  -4   55.45    3.64
  -3   1   4   57.97    4.02
  -3   1   4   59.64    4.41
  -3  -1   4   60.98    4.07
   3   1  -4   50.44    5.61
  -3   1  -4   48.17    7.31
   3  -1  -4   53.41    7.98
   3  -1  -4   50.84    6.54
  -3   1  -4   53.00    7.06
  -3  -1   4   59.42    4.24
  -3   1   4   56.99    3.96
   3   1  -4   57.19    7.29
   3   1  -5  614.39   21.22
  -3   1  -5  614.69   27.58
   3   1  -5  603.52   31.30
   3  -1  -5  599.12   30.79
  -3   1  -5  647.69   24.43
  -3  -1   5  626.24   13.70
   3  -1  -5  632.21   28.74
  -3   1   5  603.29   13.03
   3   1   5  636.98   28.06
   3   1   5  631.64   13.60
   3   1  -5  606.17   10.86
  -3  -1   5  594.57   13.01
  -3  -1  -5  619.82   12.64
  -3   1  -5  622.78   12.65
  -3   1   5  622.01   13.41
   3   1  -6  318.28   25.06
   3  -1  -6  344.07   25.63
  -3   1  -6  338.36   18.35
  -3  -1   6  334.65   10.91
  -3   1   6  344.00   10.65
   3   1   6  366.66   23.39
   3  -1  -6  344.02   23.33
  -3   1  -6  346.63   22.22
  -3  -1  -6  344.27   10.31
   3   1   6  356.50   11.29
  -3  -1   6  317.98   10.39
  -3   1  -6  345.56   10.38
   3   1  -6  337.12    9.17
  -3   1   6  342.80   10.52
  -3  -1   7  927.70   19.34
  -3   1   7  933.89   18.76
  -3   1   7  929.70   18.71
   3   1  -7  882.26   16.20
  -3  -1  -7  928.01   18.33
  -3  -1   7  901.58   18.02
  -3   1  -7  903.85   18.18
  -3  -1   8  147.94    8.57
  -3   1   8  156.35    8.34
  -3   1   8  149.90    8.14
   3  -1  -8  149.35    7.79
   3   1  -8  146.89    7.21
  -3   1  -8  149.57    8.13
  -3  -1  -8  152.05    8.10
  -3  -1   8  151.03    8.10
  -3   1   9    1.89    2.32
   3  -1   9    2.67    2.07
  -3  -1   9    1.93    2.47
  -3  -1  -9    1.98    2.17
   3  -1  -9    1.48    1.81
  -3  -1   9    2.60    1.78
  -3   1  -9    2.09    2.60
   3   1  -9    3.66    2.11
  -3   1   9    3.94    2.65
  -3  -1  10   10.07    3.00
  -3   1  10    9.36    3.42
   3  -1 -10   10.76    2.73
   3   1 -10   11.78    2.87
  -3   1  10   11.05    2.74
  -3   1 -10    8.38    2.83
  -3  -1 -10   10.33    3.12
  -3  -1  11  650.70   20.64
  -3   1  11  646.67   19.97
   3   1 -11  611.36   18.18
  -3  -1 -11  639.97   20.45
  -3   1 -11  631.94   19.88
  -3   1  11  615.97   18.89
   3  -1 -11  614.26   18.94
  -3  -1  12  119.01    9.56
  -3   1  12  127.50    9.42
  -3   1 -12  127.18    9.72
   3   1 -12  129.18    8.85
  -3  -1 -12  120.41    9.39
   3  -1 -12  126.37    9.22
   3   1  13  444.11   22.04
   3  -1  13  460.47   22.20
  -3   1 -13  458.38   18.76
   3  -1 -13  447.90   18.08
   3   1 -13  444.34   17.11
  -3  -1 -13  474.90   19.28
  -3  -1  13  446.83   18.92
  -3   1  13  441.80   18.01
  -3  -1 -14   54.71    7.16
  -3   1 -14   49.11    6.69
  -3  -1  14   53.68    7.19
  -3  -1 -14   48.59    6.93
  -3   1  14   62.94    9.15
  -3  -1  14   71.06   10.03
   3  -1 -14   53.49    6.84
  -3  -1  14   58.41    8.84
   3   1  14   51.14    8.79
   3  -1  14   58.80    9.14
   3   1  14   49.69    6.95
  -3   1  14   47.14    7.50
  -3   1 -15    0.10    3.52
  -3  -1 -15    2.06    3.88
  -3  -1  15    0.32    4.36
  -3   1 -15   -1.75    3.07
  -3  -1 -15    3.01    3.43
  -3   1  15    5.78    5.09
  -3  -1  15    4.39    4.07
  -3   1  15    6.69    5.35
   3   1  15    3.31    5.44
   3  -1  15    1.93    4.60
  -3   1  16   11.02    4.98
  -3  -1  16   14.98    5.08
   3   1  16   16.93    6.33
   3  -1  16   21.99    6.11
  -3  -1  16   14.74    6.18
  -3   1  16   19.90    5.89
  -3   1 -16    9.14    4.46
  -3  -1 -16   17.19    4.65
  -3   1  17   89.54   10.03
  -3  -1  17  101.32   10.60
   3   1  17   91.77   11.12
   3  -1  17  105.13   11.26
  -3  -1  17   96.83   10.33
  -3   1  17   95.56    9.84
  -3   1 -17   76.08    7.91
  -3  -1 -17   84.87    8.48
  -3   1  18   22.23    5.84
  -3  -1  18   25.71    5.61
  -3   1  18   24.45    5.28
  -3  -1  18   19.11    5.26
   3   1  18   10.67    4.92
   3  -1  18   13.82    5.29
  -3   1 -18   13.98    3.93
  -3  -1  19  165.10   10.52
  -3   1  19  159.61   10.50
   3   1  19  169.94   12.13
  -3  -1  19  147.19   11.20
  -3   1  19  157.53   10.91
   3  -1  19  154.98   11.34
  -3   1 -19  145.77    8.70
  -3  -1  20    6.69    3.51
  -3   1  20    5.41    3.39
  -3  -1  20    4.17    2.15
   3   1  20    5.67    2.65
   3  -1  20   11.49    3.12
  -3  -2   0    1.80    2.41
   3   2   0   -0.58    3.55
  -3   2   0    1.29    2.10
  -3   2   0    0.14    2.65
  -3   2   0    0.44    2.73
   3  -2   0   -0.06    2.96
  -3  -2  -1  542.82   19.72
   3   2  -1  564.09   16.65
   3  -2  -1  548.25   16.82
  -3   2   1  561.53   19.47
   3   2  -1  579.30   21.84
   3  -2  -1  586.56   20.65
   3  -2  -1  581.45   21.21
   3  -2   1  584.87   22.01
  -3   2  -1  563.54   19.85
   3   2  -1  536.72   11.12
   3   2  -1  594.90   23.67
  -3   2   2  100.30    4.83
   3   2  -2  100.43    6.92
  -3  -2   2   96.42    6.52
   3   2  -2   95.33    9.53
  -3   2  -2   92.01    9.34
   3  -2  -2   90.22    8.79
  -3   2   2  104.48    4.55
  -3  -2   2   87.83    4.25
   3   2  -2   92.78    6.47
   3  -2  -2   98.74    8.87
  -3   2   2   98.12    4.40
   3   2   2   96.96    4.39
  -3   2   3  250.38    8.11
  -3  -2   3  249.20    7.27
   3  -2  -3  242.65   13.91
   3  -2  -3  240.07   15.80
   3  -2  -3  236.44   14.15
  -3   2  -3  243.14   15.06
   3   2   3  242.99   12.65
  -3   2  -3  241.69   14.66
  -3  -2   3  232.01    7.31
   3   2   3  233.05   13.09
  -3   2   3  230.90    7.17
  -3   2   3  245.72    7.50
  -3   2  -3  234.04    6.58
  -3  -2  -3  234.91    6.32
   3   2   3  236.91    7.16
  -3  -2   4   42.73    3.51
  -3   2   4   41.59    3.81
  -3   2   4   42.05    3.58
  -3  -2   4   38.19    3.63
  -3   2  -4   43.42    3.32
  -3  -2  -4   43.08    3.34
   3   2   4   39.33    3.45
   3   2   4   47.61    7.18
   3  -2  -4   45.62    8.16
   3   2  -4   42.37    8.17
   3  -2  -4   36.37    6.73
  -3   2  -4   34.44    6.15
  -3   2   4   43.52    3.72
   3   2  -4   44.80    4.90
  -3  -2   4   42.64    3.88
  -3   2  -4   51.73    7.65
  -3  -2  -5  290.23    8.82
  -3  -2   5  274.60    8.93
  -3   2   5  306.91    9.53
   3   2  -5  275.38    7.19
  -3   2  -5  284.98    8.87
   3   2   5  288.10    9.37
   3   2  -5  282.90   12.98
  -3   2  -5  271.35   18.30
   3   2  -5  271.79   21.40
   3  -2  -5  278.77   20.96
  -3   2  -5  294.08   17.66
  -3  -2   5  287.98    9.69
   3  -2  -5  297.60   20.75
   3   2   5  302.65   19.53
  -3   2   5  286.54    9.15
   3   2  -6   15.54    2.53
  -3  -2  -6   16.94    2.83
  -3   2   6   12.01    2.85
  -3   2  -6   17.56    2.90
  -3  -2   6   11.11    2.32
   3   2   6   13.78    3.02
  -3   2  -6   24.47    6.48
  -3  -2   6   14.65    2.98
  -3   2   6   16.16    2.79
   3   2   6   20.99    7.47
   3  -2  -6   20.93    6.79
   3  -2  -6   19.13    6.88
  -3   2  -6   12.75    4.42
   3   2  -6   12.75    3.35
  -3  -2  -7  410.22   12.48
   3   2  -7  399.30   10.59
  -3   2   7  400.30   12.75
  -3   2  -7  407.71   12.31
  -3   2  -7  377.07   21.49
  -3  -2   7  413.69   13.34
  -3   2   7  391.09   12.31
  -3  -2  -8    0.89    2.20
  -3   2   8   -0.13    2.08
   3   2  -8    1.27    1.70
  -3   2  -8    0.10    2.05
  -3  -2   8    1.07    2.85
  -3   2   8    5.45    2.65
  -3  -2  -9   -0.67    2.33
   3   2  -9   -7.89    3.57
  -3   2   9   -0.46    2.13
   3  -2  -9   -0.92    2.03
  -3  -2   9   -0.71    2.77
  -3   2   9    4.26    2.86
  -3   2  -9   -0.64    2.04
  -3   2  10   38.21    4.90
   3  -2 -10   42.76    5.34
   3   2 -10   36.46    4.59
  -3  -2 -10   41.05    5.33
   3  -2  10   38.35    4.90
  -3  -2  10   35.70    5.21
  -3   2 -10   38.19    5.09
  -3   2  10   42.70    5.57
   3  -2 -11   82.19    7.41
  -3   2 -11   89.14    7.69
   3   2 -11   76.38    6.62
  -3   2  11   80.16    7.31
  -3  -2 -11   82.80    7.50
  -3  -2  11   85.29    8.01
  -3   2  11   78.15    6.88
   3  -2 -12   80.98    7.64
   3   2 -12   74.04    6.64
  -3  -2 -12   77.44    7.65
  -3   2 -12   76.71    7.63
  -3  -2  12   79.82    8.34
  -3   2  12   85.86    7.69
   3  -2  13   64.57    8.88
   3   2  13   66.75    9.52
  -3   2  13   78.75    9.81
  -3  -2 -13   61.73    7.49
  -3   2 -13   65.74    7.54
   3  -2 -13   65.16    7.20
  -3  -2  13   61.07    7.60
  -3  -2 -14   13.86    4.50
  -3  -2  14    7.95    3.94
  -3   2 -14   14.40    4.11
  -3   2  14   10.11    4.82
  -3  -2 -14   11.18    4.73
   3  -2 -14   13.96    4.12
  -3  -2  14    5.11    4.25
  -3   2  14   14.32    4.82
   3  -2  14   16.81    5.89
   3   2  14   12.86    5.29
   3   2  14    9.88    3.47
  -3   2  15    4.68    4.69
  -3  -2 -15   -1.79    4.31
  -3  -2  15    3.27    4.37
  -3  -2 -15    3.19    2.88
  -3   2 -15   -0.99    2.96
   3  -2  15   -0.34    4.74
  -3   2  15   -2.75    4.69
  -3  -2  15   -6.34    4.18
   3   2  15    4.65    4.33
  -3  -2  16   -0.58    4.54
  -3   2 -16    9.20    4.87
  -3  -2 -16   10.50    4.67
   3   2  16    6.39    5.33
   3  -2  16    0.82    4.01
  -3  -2  16    6.97    5.52
  -3   2  16    1.00    3.56
  -3   2  16    4.46    4.03
  -3   2 -17   29.99    5.61
  -3  -2 -17   18.77    4.80
  -3   2  17   28.68    6.01
   3   2  17   24.41    7.47
  -3  -2  17   34.92    7.15
   3  -2  17   24.95    6.31
  -3   2  17   28.55    5.94
  -3  -2  17   27.80    6.17
  -3  -2 -18    9.39    3.52
  -3   2 -18   12.85    3.86
   3   2  18   13.21    5.12
   3  -2  18   11.79    4.63
  -3   2  18   19.49    5.13
  -3  -2  18   12.82    4.40
  -3   2  18   19.56    5.32
  -3  -2  18   19.41    5.49
  -3   2 -19   25.70    4.14
  -3   2  19   35.70    5.65
  -3  -2  19   38.07    5.65
  -3   2  19   30.12    5.43
   3   2  19   34.71    6.45
   3  -2  19   47.28    7.13
  -3  -2  19   29.74    5.42
  -3  -2  20   15.35    4.10
  -3   2  20   16.33    4.29
  -3  -2  20   16.12    3.25
  -3  -2  20   16.29    3.62
   3  -2  20   14.15    4.09
   3   2  20   20.10    4.39
   3   3   0   -0.40    3.50
  -3   3   0    2.35    3.24
  -3  -3   0   -3.16    2.67
  -3   3   0    2.32    2.60
   3  -3  -1  954.01   25.36
   3  -3  -1  869.45   19.57
   3   3  -1  961.74   29.76
  -3   3  -1  906.80   25.93
   3  -3  -1  933.40   27.93
   3   3  -1  930.78   30.15
  -3  -3  -1  937.68   29.30
   3   3   1  923.89   14.66
  -3   3   2  696.85   12.47
   3   3  -2  681.59   15.95
   3   3  -2  678.20   25.31
  -3  -3  -2  683.75   26.80
  -3   3   2  704.81   11.65
  -3  -3   2  683.66   15.38
   3  -3  -2  677.12   23.56
  -3  -3   2  654.91   11.20
   3   3   2  668.40   17.13
   3  -3  -2  709.31   22.13
  -3   3   2  680.73   11.77
  -3   3  -2  704.14   10.84
   3   3   2  690.25   12.21
  -3   3   3  519.71   11.67
  -3  -3   3  517.98   10.23
   3   3  -3  499.94   12.97
   3   3  -3  492.33   23.01
  -3   3   3  494.12   10.31
   3  -3  -3  520.04   21.73
   3  -3   3  491.31   21.66
   3   3   3  524.59   18.39
   3  -3  -3  505.14   19.99
  -3   3  -3  486.02   22.15
   3   3  -3  529.33   24.87
   3  -3  -3  502.48   22.95
  -3  -3   3  494.92   10.91
   3   3   3  502.22   18.56
  -3  -3   3  501.96   18.07
  -3  -3  -3  508.21    9.57
  -3   3  -3  481.14    9.85
  -3   3   3  511.22   11.09
   3   3   3  501.11   10.76
  -3   3   4   95.97    5.68
  -3  -3   4   90.89    4.79
   3   3   4   93.03    5.05
  -3  -3  -4   95.94    4.79
  -3   3   4   97.09    5.24
  -3   3  -4  100.33    4.97
   3   3  -4  101.17   12.62
   3  -3  -4   89.91    8.76
   3  -3  -4   88.64   10.94
   3   3   4  105.40    8.17
  -3   3  -4  104.03   10.98
  -3  -3   4   97.83    5.58
   3  -3  -4   96.21   11.66
  -3  -3   4   97.51    9.47
   3   3   4   92.83    9.41
  -3   3   4   97.50    5.07
   3   3   5 1048.78   18.03
   3   3  -5 1015.98   13.27
  -3   3   5 1061.01   18.28
  -3  -3  -5 1078.95   17.11
  -3   3  -5 1069.08   17.08
  -3   3  -5 1061.01   35.59
  -3   3   5 1043.83   17.14
   3   3  -5 1081.12   42.86
   3  -3  -5 1064.12   40.38
   3  -3  -5 1034.27   29.12
  -3   3  -5 1065.96   35.31
  -3  -3   5 1113.31   19.32
  -3  -3   5 1053.21   35.20
   3   3   5 1099.12   36.22
   3  -3  -5 1090.78   40.81
   3   3  -6   10.62    1.82
  -3   3   6   16.29    2.99
  -3  -3  -6   14.58    2.59
   3   3   6   12.43    2.65
  -3   3  -6   14.09    5.01
   3   3   6   18.15    5.97
  -3  -3   6   14.91    3.39
  -3   3   6   11.46    2.42
   3   3  -6   13.70    2.92
   3  -3  -6   11.51    3.59
   3  -3  -6   10.14    5.03
  -3   3  -6   13.79    4.91
  -3  -3   6    8.67    4.05
  -3   3  -6   15.95    2.73
  -3   3  -7 2118.05   27.91
  -3   3   7 2115.71   28.69
  -3  -3  -7 2056.25   28.16
   3   3   7 2060.70   29.57
   3   3  -7 2026.40   23.31
  -3   3  -7 2022.43   56.05
  -3   3   7 2061.57   27.42
  -3   3  -7 1953.30   51.99
  -3  -3   7 2123.62   30.90
  -3   3   8   88.89    6.83
  -3  -3  -8   86.33    6.58
   3   3  -8   85.63    5.45
  -3   3  -8   79.40    6.16
  -3  -3   8   85.28    6.92
  -3   3   8   87.58    6.34
  -3   3   9   52.48    5.63
   3   3  -9   52.71    4.63
  -3   3  -9   52.38    5.53
   3  -3  -9   50.69    5.40
  -3  -3  -9   49.90    5.30
  -3   3   9   55.31    5.54
  -3  -3   9   51.04    5.92
   3  -3 -10   18.51    3.76
  -3  -3 -10   20.24    3.69
  -3   3  10   17.44    3.54
   3   3 -10   17.17    3.19
   3  -3  10   23.84    4.15
  -3  -3  10   17.31    4.26
  -3   3  10   21.46    3.62
  -3   3 -10   20.18    4.11
   3  -3 -11  472.56   17.70
  -3   3 -11  469.25   17.33
  -3   3  11  447.46   16.40
   3   3 -11  454.31   15.03
  -3  -3 -11  461.16   17.71
  -3   3  11  467.81   16.47
   3  -3  11  488.97   17.64
  -3  -3  11  488.62   18.76
  -3  -3 -12   -0.75    2.43
   3  -3 -12   -0.71    2.22
  -3   3 -12   -1.18    2.47
  -3  -3  12    3.76    3.22
  -3   3  12   -1.43    2.21
   3   3  13  320.21   18.99
  -3  -3  13  381.30   19.85
   3  -3  13  345.21   19.43
   3  -3 -13  326.61   16.11
  -3  -3 -13  331.01   16.58
  -3   3 -13  335.07   16.13
  -3  -3  13  361.19   17.75
  -3   3  13  369.58   19.63
  -3  -3  14   76.55    8.96
  -3  -3 -14   71.54    9.00
  -3  -3 -14   81.82    8.57
  -3   3 -14   79.52    8.52
   3  -3 -14   82.94    8.71
   3  -3  14   84.02   10.59
   3   3  14   70.84    8.10
  -3   3  14   79.68    9.62
   3   3  14   67.81    9.94
  -3  -3  14   78.71    9.63
  -3   3  14   84.01   10.45
  -3  -3  15   27.95    5.87
  -3  -3 -15   35.14    6.43
  -3   3 -15   35.91    6.53
  -3   3  15   35.39    7.89
  -3  -3 -15   27.56    5.55
   3  -3 -15   28.12    5.41
  -3   3  15   34.20    7.09
  -3  -3  15   35.33    6.57
   3   3  15   32.87    7.73
   3  -3  15   26.60    6.96
  -3  -3  16    4.53    4.51
  -3  -3 -16    2.61    3.78
  -3   3  16    3.87    4.16
  -3  -3  16    3.56    4.38
   3  -3  16    0.70    4.11
   3   3  16    2.47    4.98
  -3   3  16    3.18    5.13
  -3  -3 -17   55.87    7.25
  -3   3 -17   61.77    7.00
  -3   3  17   68.53    8.65
   3  -3  17   67.68    9.47
  -3  -3  17   64.77    8.52
   3   3  17   70.14    9.42
  -3   3  17   65.48    8.59
  -3  -3  17   79.32    9.24
  -3   3 -18   11.50    3.95
  -3  -3 -18    7.25    3.76
   3   3  18   13.38    4.76
  -3   3  18   11.57    3.90
   3  -3  18   13.58    4.66
  -3  -3  18   19.42    5.48
  -3   3  18   15.93    4.96
  -3  -3  18   18.09    5.45
  -3   3 -19  117.32    7.88
  -3   3  19  135.91    9.67
  -3  -3  19  141.45   10.00
   3   3  19  144.05   11.09
  -3  -3  19  140.31   10.26
  -3   3  19  124.22    9.59
   3  -3  19  151.77   11.32
  -3  -3  20    0.17    2.18
  -3  -3  20    5.23    2.99
  -3   3  20    7.20    3.87
   3  -3  20    9.27    3.49
  -3  -3  20    7.83    2.77
   3   3  20   -1.05    3.00
  -3  -4   0   -0.09    2.15
  -3   4   0   -3.49    3.16
  -3   4   0   -0.10    2.77
   3   4   0   -2.22    3.75
   3   4   0    1.59    1.77
  -3   4   1  198.24    6.28
  -3   4   1  198.99    6.09
  -3   4  -1  199.41    6.07
   3   4   1  197.29    7.47
  -3  -4   1  204.89   10.22
   3  -4  -1  201.04    8.71
  -3   4   1  207.93   13.58
  -3   4  -1  195.43   12.72
  -3  -4  -1  206.39   14.24
  -3   4   2   23.02    2.74
  -3   4   2   24.32    2.62
   3   4   2   21.98    2.85
  -3  -4   2   19.58    2.98
  -3  -4   2   24.56    2.60
   3  -4   2   23.07    5.71
   3  -4  -2   21.14    4.50
  -3   4  -2   22.90    2.50
   3   4  -2   23.92    5.82
  -3   4   2   29.87    2.95
  -3   4  -2   26.88    5.51
  -3  -4  -2   18.80    5.01
  -3  -4   2   24.02    3.02
  -3   4   3   18.59    2.77
   3   4   3   17.42    2.76
  -3   4   3   22.49    3.02
  -3   4  -3   16.24    2.35
   3   4  -3   17.65    5.51
   3  -4   3   18.96    5.11
  -3  -4   3   14.53    2.64
   3   4  -3   19.61    6.02
   3  -4  -3   11.27    4.13
   3  -4  -3   23.06    4.82
  -3   4   3   15.10    2.33
  -3  -4   3   12.30    3.02
   3  -4  -3   18.50    4.23
  -3   4  -3   17.69    5.37
  -3   4   4    1.41    2.01
  -3  -4   4    1.20    1.30
   3   4   4    0.72    1.84
  -3   4   4   -0.20    1.90
  -3  -4  -4    0.00    1.35
   3  -4  -4    0.37    3.52
   3   4  -4    0.19    0.73
  -3  -4   4    1.28    1.72
  -3   4  -4    1.63    1.70
  -3   4   4   -0.37    1.63
   3   4   4    2.98    2.15
   3  -4  -4   -0.06    2.20
   3   4  -4    3.40    4.32
  -3  -4   4    1.85    2.57
  -3   4   5  442.38   11.95
   3   4   5  411.79   11.71
   3   4  -5  385.38    8.16
  -3  -4  -5  421.16   11.24
  -3   4  -5  427.80   11.05
   3   4  -5  430.10   27.28
   3  -4  -5  426.75   25.60
  -3  -4   5  442.62   12.64
   3  -4  -5  411.85   18.30
  -3   4   5  424.41   10.90
   3   4   5  413.33   22.37
   3  -4  -5  415.76   26.55
  -3  -4   5  433.09   22.82
  -3  -4  -6   17.40    3.00
   3   4   6   17.19    2.45
   3   4  -6   15.85    2.20
  -3   4   6   14.02    2.90
   3   4   6   18.45    3.34
  -3  -4   6   14.01    2.85
  -3   4   6   10.61    2.50
  -3   4  -6   16.52    3.01
   3  -4  -6   13.48    6.56
   3  -4  -6   15.84    4.05
  -3   4  -6   16.79    5.50
   3  -4   6   14.83    2.44
  -3  -4   6   19.18    6.05
  -3   4  -7  194.21    8.87
   3   4   7  191.44    9.47
  -3   4   7  202.61    9.35
   3   4  -7  191.93    7.37
  -3  -4  -7  198.88    9.09
  -3   4   7  196.85    8.81
   3  -4   7  190.45    7.97
  -3   4  -7  174.30   16.86
  -3   4  -7  205.10   18.45
  -3  -4   7  204.19   10.35
  -3   4   8   88.13    6.63
   3   4  -8   83.33    5.38
  -3   4  -8   78.99    6.28
  -3  -4  -8   85.60    6.62
  -3  -4   8   85.78    7.11
  -3   4   8   84.82    6.06
   3   4  -9    0.74    1.87
  -3   4   9    0.25    2.47
  -3  -4  -9    0.82    2.15
  -3   4  -9   -0.80    2.50
  -3   4   9    3.54    2.48
  -3  -4   9   -1.87    2.74
   3  -4 -10    3.71    2.57
  -3   4  10    2.14    2.29
  -3  -4 -10    2.75    2.34
   3  -4  10   11.44    3.55
  -3   4 -10    5.75    2.89
  -3  -4  10   15.04    4.37
  -3   4  10    6.29    2.15
   3   4 -10    3.53    1.74
  -3   4  11  100.04    8.31
  -3   4 -11  107.98    8.54
  -3  -4 -11  108.76    9.03
   3  -4 -11  105.71    8.75
  -3   4  11  116.13    8.24
   3  -4  11  117.53    9.32
  -3  -4  11  110.80    9.52
   3  -4 -12   88.69    8.54
  -3  -4 -12   78.92    7.91
  -3   4 -12   84.84    8.08
  -3   4  12   81.98    7.56
   3  -4  12   76.35    7.66
  -3  -4  12   76.30    8.41
  -3  -4  13   83.63    9.13
  -3  -4 -13   74.47    8.48
  -3  -4 -13   71.83    8.46
   3  -4 -13   76.29    8.16
  -3   4 -13   71.52    7.64
  -3   4  13   68.93    8.33
   3   4  13   62.41    7.56
   3  -4  13   74.09    9.55
  -3  -4  13   81.70    9.40
   3   4  13   68.65    9.07
  -3   4  13   82.45    9.75
  -3   4 -14    1.99    2.46
  -3  -4  14   -0.32    3.22
  -3  -4 -14    2.07    3.63
   3  -4 -14    1.90    3.14
  -3  -4 -14    5.31    3.68
   3   4  14   -0.56    4.23
  -3   4  14    6.88    4.59
  -3  -4  14   -2.70    4.33
   3   4  14    1.02    3.46
   3  -4  14    8.98    6.43
  -3   4  14    6.94    5.11
  -3   4 -15    6.29    3.25
  -3  -4  15    1.17    2.85
  -3  -4 -15    2.80    2.63
  -3   4  15    2.46    4.21
  -3  -4 -15    2.34    3.54
   3  -4 -15    2.11    3.13
  -3   4  15    3.98    5.44
   3   4  15    2.32    4.48
   3  -4  15   -3.13    4.23
  -3  -4  15    2.12    3.91
  -3  -4  16   -7.38    5.95
  -3  -4 -16    5.63    3.65
   3   4  16    9.78    5.14
  -3  -4  16    6.56    5.48
  -3   4  16   12.54    4.74
   3  -4  16    9.23    4.90
  -3   4  16    2.39    3.90
  -3   4 -17    6.95    3.49
  -3  -4 -17    8.19    3.65
   3   4  17   12.93    5.98
  -3   4  17   14.36    5.03
[truncated: 6,857,170 more chars]
